# Supplementary material for: Ethyl 3-bromo-4-cyano-5-[(2-eth­oxy-2-oxoeth­yl)sulfan­yl]thio­phene-2-carboxyl­ate
Source: Acta Crystallogr Sect E Struct Rep Online. 2013 May 11;69(Pt 6):o848. doi: 10.1107/S1600536813010611 (PMC3684932; doi:10.1107/S1600536813010611)
Supplement: Supplementary file 1 [file e-69-0o848-sup1.cif]

##############################################################################
#                                                                            #
# This CIF contains the data in a paper accepted for publication in          #
# Acta Crystallographica Section E. It conforms to the requirements of       #
# Notes for Authors for Acta Crystallographica Section E, and has been       #
# peer reviewed under the auspices of the IUCr Commission on Journals.       #
#                                                                            #
# Full details of the Crystallographic Information File format               #
# are given in the paper "The Crystallographic Information File (CIF):       #
# a New Standard Archive File for Crystallography" by S. R. Hall, F. H.      #
# Allen and I. D. Brown [Acta Cryst. (1991), A47, 655-685].                  #
#                                                                            #
# The current version of the core CIF dictionary is obtainable from          #
# ftp://ftp.iucr.org/pub/cif_core.dic.                                       #
#                                                                            #
# Software is freely available for graphical display of the structure(s)     #
# in this CIF. For information consult the CIF software page                 #
# http://www.iucr.org/resources/cif/software.                                #
#                                                                            #
# This file may be used for bona fide research purposes within the           #
# scientific community so long as proper attribution is given to the journal # 
# article from which it was obtained.                                        #
#                                                                            #
##############################################################################
data_global
_audit_creation_method     'SHELXL-97'
_journal_date_recd_electronic     2013-03-14
_journal_date_accepted     2013-04-18
_journal_name_full     'Acta Crystallographica, Section E'
_journal_year     2013
_journal_volume     69
_journal_issue      6
_journal_page_first     o848
_journal_page_last     o848
_journal_paper_category     QO
_journal_paper_doi     10.1107/S1600536813010611
_journal_coeditor_code     ZJ2102
_publ_contact_author_name     ' Xiuping Li'
_publ_contact_author_address
;
Tianjin Entry-Exit Inspection and Quarantine Bureau
Youyi road No 33
Tianjin
People's Republic of China
;
_publ_contact_author_email     'xpli0705@163.com'
_publ_contact_author_fax     '086-22-28371883'
_publ_contact_author_phone     '086-22-28377941'
_publ_section_title
;
Ethyl 3-bromo-4-cyano-5-[(2-ethoxy-2-oxoethyl)sulfanyl]thiophene-2-carboxylate
;
loop_
    _publ_author_name
    _publ_author_footnote
    _publ_author_address
    'Xiuping Li' .
;
Tianjin Entry--Exit Inspection and Quarantine Bureau
Youyi road No 33
Tianjin
People's Republic of China
;
    'Xiaochuan Jia' .
;
Tianjin Entry--Exit Inspection and Quarantine Bureau
Youyi road No 33
Tianjin
People's Republic of China
;
    'Jing Li' .
;
Tianjin Entry--Exit Inspection and Quarantine Bureau
Youyi road No 33
Tianjin
People's Republic of China
;
data_I
_audit_creation_method     SHELXL-97
_chemical_name_systematic
;
Ethyl 3-bromo-4-cyano-5-[(2-ethoxy-2-oxoethyl)sulfanyl]thiophene-2-carboxylate
;
_chemical_name_common     ?
_chemical_formula_moiety     'C12 H12 Br N O4 S2'
_chemical_formula_sum     'C12 H12 Br N O4 S2'
_chemical_formula_iupac     'C12 H12 Br N O4 S2'
_chemical_formula_weight     378.26
_chemical_melting_point     ?
_symmetry_cell_setting     monoclinic
_symmetry_space_group_name_H-M     'P 21/c'
_symmetry_space_group_name_Hall     '-P 2ybc'
loop_
    _symmetry_equiv_pos_as_xyz
    'x, y, z'
    '-x, y+1/2, -z+1/2'
    '-x, -y, -z'
    'x, -y-1/2, z-1/2'
_cell_length_a     8.5896(17)
_cell_length_b     10.837(2)
_cell_length_c     16.584(3)
_cell_angle_alpha     90.00
_cell_angle_beta     99.44(3)
_cell_angle_gamma     90.00
_cell_volume     1522.8(5)
_cell_formula_units_Z     4
_cell_measurement_reflns_used     3404
_cell_measurement_theta_min     3.0517
_cell_measurement_theta_max     27.8744
_cell_measurement_temperature     293(2)
_exptl_crystal_description     block
_exptl_crystal_colour     colorless
_exptl_crystal_size_max     0.20
_exptl_crystal_size_mid     0.18
_exptl_crystal_size_min     0.12
_exptl_crystal_density_diffrn     1.650
_exptl_crystal_density_meas     ?
_exptl_crystal_density_method     'not measured'
_exptl_crystal_F_000     760
_exptl_absorpt_coefficient_mu     2.984
_exptl_absorpt_correction_type     multi-scan
_exptl_absorpt_process_details     '(CrystalClear; Rigaku, 2005)'
_exptl_absorpt_correction_T_min     0.5868
_exptl_absorpt_correction_T_max     0.7160
_exptl_special_details
;
;
_diffrn_ambient_temperature     293(2)
_diffrn_radiation_type     MoK\a
_diffrn_radiation_wavelength     0.71073
_diffrn_radiation_source     'rotating anode'
_diffrn_radiation_monochromator     confocal
_diffrn_measurement_device_type     'Rigaku Saturn'
_diffrn_measurement_method     '\w scans'
_diffrn_detector_area_resol_mean     ?
_diffrn_reflns_number     15211
_diffrn_reflns_av_R_equivalents     0.0670
_diffrn_reflns_av_sigmaI/netI     0.0634
_diffrn_reflns_theta_min     3.05
_diffrn_reflns_theta_max     27.87
_diffrn_reflns_theta_full     27.87
_diffrn_measured_fraction_theta_max     0.990
_diffrn_measured_fraction_theta_full     0.990
_diffrn_reflns_limit_h_min     -11
_diffrn_reflns_limit_h_max     11
_diffrn_reflns_limit_k_min     -14
_diffrn_reflns_limit_k_max     14
_diffrn_reflns_limit_l_min     -21
_diffrn_reflns_limit_l_max     21
_diffrn_standards_number     0
_diffrn_standards_interval_count     0
_diffrn_standards_interval_time     0
_diffrn_standards_decay_%     0
_refine_special_details
;
Refinement of <i>F</i>^2^ against ALL reflections. The weighted <i>R</i>-factor
<i>wR</i> and goodness of fit <i>S</i> are based on <i>F</i>^2^, conventional
<i>R</i>-factors <i>R</i> are based on <i>F</i>, with <i>F</i> set to zero for
negative <i>F</i>^2^. The threshold expression of <i>F</i>^2^ >
\s(<i>F</i>^2^) is used only for calculating <i>R</i>-factors(gt) <i>etc</i>.
and is not relevant to the choice of reflections for refinement.
<i>R</i>-factors based on <i>F</i>^2^ are statistically about twice as large
as those based on <i>F</i>, and <i>R</i>- factors based on ALL data will be
even larger.
;
_reflns_number_total     3596
_reflns_number_gt     2224
_reflns_threshold_expression     I>2\s(I)
_refine_ls_structure_factor_coef     Fsqd
_refine_ls_matrix_type     full
_refine_ls_R_factor_all     0.0877
_refine_ls_R_factor_gt     0.0515
_refine_ls_wR_factor_gt     0.1380
_refine_ls_wR_factor_ref     0.1568
_refine_ls_goodness_of_fit_ref     0.997
_refine_ls_restrained_S_all     0.997
_refine_ls_number_reflns     3596
_refine_ls_number_parameters     184
_refine_ls_number_restraints     0
_refine_ls_hydrogen_treatment     constr
_refine_ls_weighting_scheme     calc
_refine_ls_weighting_details
         'calc w=1/[\s^2^(Fo^2^)+(0.0817P)^2^+0.0000P] where P=(Fo^2^+2Fc^2^)/3'
_atom_sites_solution_hydrogens     geom
_atom_sites_solution_primary     direct
_atom_sites_solution_secondary     difmap
_refine_ls_shift/su_max     0.003
_refine_ls_shift/su_mean     0.000
_refine_diff_density_max     0.432
_refine_diff_density_min     -0.711
_refine_ls_extinction_method     'SHELXL97 (Sheldrick, 2008)'
_refine_ls_extinction_coef     0.018(2)
_refine_ls_extinction_expression
                                  'Fc^*^=kFc[1+0.001xFc^2^\l^3^/sin(2\q)]^-1/4^'
loop_
    _atom_type_symbol
    _atom_type_description
    _atom_type_scat_dispersion_real
    _atom_type_scat_dispersion_imag
    _atom_type_scat_source
    'C' 'C' 0.0033 0.0016
                         'International Tables Vol C Tables 4.2.6.8 and 6.1.1.4'
    'H' 'H' 0.0000 0.0000
                         'International Tables Vol C Tables 4.2.6.8 and 6.1.1.4'
    'N' 'N' 0.0061 0.0033
                         'International Tables Vol C Tables 4.2.6.8 and 6.1.1.4'
    'O' 'O' 0.0106 0.0060
                         'International Tables Vol C Tables 4.2.6.8 and 6.1.1.4'
    'S' 'S' 0.1246 0.1234
                         'International Tables Vol C Tables 4.2.6.8 and 6.1.1.4'
    'Br' 'Br' -0.2901 2.4595
                         'International Tables Vol C Tables 4.2.6.8 and 6.1.1.4'
_computing_data_collection     'CrystalClear (Rigaku, 2005)'
_computing_cell_refinement     'CrystalClear (Rigaku, 2005)'
_computing_data_reduction     'CrystalClear (Rigaku, 2005)'
_computing_structure_solution     'SHELXS97 (Sheldrick, 2008)'
_computing_structure_refinement     'SHELXL97 (Sheldrick, 2008)'
_computing_molecular_graphics     'SHELXTL (Sheldrick, 2008)'
_computing_publication_material     'SHELXTL (Sheldrick, 2008)'
loop_
    _atom_site_type_symbol
    _atom_site_label
    _atom_site_fract_x
    _atom_site_fract_y
    _atom_site_fract_z
    _atom_site_U_iso_or_equiv
    _atom_site_adp_type
    _atom_site_calc_flag
    _atom_site_refinement_flags
    _atom_site_occupancy
    _atom_site_symmetry_multiplicity
    _atom_site_disorder_assembly
    _atom_site_disorder_group
    Br Br1 1.34684(5) -0.05401(5) 0.13435(3) 0.0723(3) Uani d . 1 1 . .
    S S1 0.95059(11) 0.19092(9) 0.04312(6) 0.0421(3) Uani d . 1 1 . .
    S S2 0.75972(12) 0.13383(10) 0.17935(7) 0.0505(3) Uani d . 1 1 . .
    O O1 1.3519(4) 0.1042(3) -0.0246(2) 0.0703(9) Uani d . 1 1 . .
    O O2 1.1477(3) 0.2261(3) -0.07630(18) 0.0577(8) Uani d . 1 1 . .
    O O3 0.4240(3) 0.3685(3) 0.10494(18) 0.0559(8) Uani d . 1 1 . .
    O O4 0.4796(4) 0.2478(3) 0.2147(2) 0.0744(10) Uani d . 1 1 . .
    N N1 1.0569(5) -0.0869(4) 0.2904(3) 0.0784(13) Uani d . 1 1 . .
    C C1 1.3411(7) 0.3617(5) -0.1215(3) 0.0825(16) Uani d . 1 1 . .
    H H1A 1.2890 0.4277 -0.0980 0.124 Uiso calc R 1 1 . .
    H H1B 1.3794 0.3912 -0.1692 0.124 Uiso calc R 1 1 . .
    H H1C 1.4282 0.3325 -0.0823 0.124 Uiso calc R 1 1 . .
    C C2 1.2285(6) 0.2598(5) -0.1446(3) 0.0667(13) Uani d . 1 1 . .
    H H2A 1.1510 0.2847 -0.1911 0.080 Uiso calc R 1 1 . .
    H H2B 1.2845 0.1885 -0.1607 0.080 Uiso calc R 1 1 . .
    C C3 1.2245(5) 0.1481(4) -0.0215(3) 0.0468(10) Uani d . 1 1 . .
    C C4 1.1325(4) 0.1209(3) 0.0445(2) 0.0420(9) Uani d . 1 1 . .
    C C5 1.1667(5) 0.0433(3) 0.1088(3) 0.0440(9) Uani d . 1 1 . .
    C C6 1.0474(4) 0.0400(3) 0.1587(2) 0.0427(9) Uani d . 1 1 . .
    C C7 0.9215(4) 0.1161(3) 0.1300(2) 0.0390(8) Uani d . 1 1 . .
    C C8 1.0542(5) -0.0323(4) 0.2309(3) 0.0551(11) Uani d . 1 1 . .
    C C9 0.6413(4) 0.2381(4) 0.1105(2) 0.0473(10) Uani d . 1 1 . .
    H H9A 0.7050 0.3072 0.0979 0.057 Uiso calc R 1 1 . .
    H H9B 0.6003 0.1960 0.0599 0.057 Uiso calc R 1 1 . .
    C C10 0.5069(4) 0.2838(4) 0.1508(3) 0.0464(10) Uani d . 1 1 . .
    C C11 0.2964(6) 0.4242(5) 0.1395(3) 0.0632(13) Uani d . 1 1 . .
    H H11A 0.3373 0.4630 0.1914 0.076 Uiso calc R 1 1 . .
    H H11B 0.2205 0.3617 0.1488 0.076 Uiso calc R 1 1 . .
    C C12 0.2186(6) 0.5190(5) 0.0800(4) 0.0903(18) Uani d . 1 1 . .
    H H12A 0.2957 0.5782 0.0691 0.135 Uiso calc R 1 1 . .
    H H12B 0.1371 0.5603 0.1029 0.135 Uiso calc R 1 1 . .
    H H12C 0.1733 0.4791 0.0299 0.135 Uiso calc R 1 1 . .
loop_
    _atom_site_aniso_label
    _atom_site_aniso_U_11
    _atom_site_aniso_U_22
    _atom_site_aniso_U_33
    _atom_site_aniso_U_12
    _atom_site_aniso_U_13
    _atom_site_aniso_U_23
    Br1 0.0499(4) 0.0728(4) 0.0911(5) 0.0186(2) 0.0023(3) 0.0000(3)
    S1 0.0381(5) 0.0419(5) 0.0472(6) 0.0045(4) 0.0093(4) 0.0038(4)
    S2 0.0452(6) 0.0526(6) 0.0570(7) 0.0040(5) 0.0186(5) 0.0114(5)
    O1 0.0539(19) 0.088(2) 0.075(2) 0.0161(18) 0.0267(16) 0.0067(19)
    O2 0.0532(18) 0.0659(19) 0.0574(18) 0.0027(15) 0.0195(14) 0.0111(16)
    O3 0.0464(16) 0.0658(19) 0.0585(19) 0.0130(15) 0.0177(14) -0.0037(15)
    O4 0.074(2) 0.088(2) 0.070(2) 0.0212(18) 0.0363(18) 0.0164(19)
    N1 0.073(3) 0.077(3) 0.087(3) 0.012(2) 0.020(2) 0.035(3)
    C1 0.100(4) 0.089(4) 0.064(3) -0.022(3) 0.030(3) 0.002(3)
    C2 0.076(3) 0.072(3) 0.056(3) -0.004(3) 0.022(2) 0.008(2)
    C3 0.040(2) 0.049(2) 0.052(2) -0.0011(19) 0.0102(18) -0.005(2)
    C4 0.034(2) 0.039(2) 0.054(2) 0.0016(16) 0.0101(17) -0.0058(18)
    C5 0.036(2) 0.041(2) 0.054(2) -0.0013(16) 0.0032(18) -0.0033(18)
    C6 0.041(2) 0.039(2) 0.047(2) -0.0030(17) 0.0034(18) 0.0045(17)
    C7 0.036(2) 0.0346(19) 0.046(2) -0.0006(16) 0.0064(16) -0.0012(16)
    C8 0.045(2) 0.051(2) 0.070(3) 0.006(2) 0.011(2) 0.011(2)
    C9 0.036(2) 0.059(3) 0.048(2) 0.0034(19) 0.0114(18) 0.003(2)
    C10 0.039(2) 0.053(2) 0.049(2) 0.0003(19) 0.0099(18) -0.003(2)
    C11 0.050(3) 0.070(3) 0.074(3) 0.018(2) 0.023(2) -0.008(3)
    C12 0.068(3) 0.097(4) 0.108(5) 0.036(3) 0.021(3) 0.015(4)
_geom_special_details
;
All e.s.d.'s (except the e.s.d. in the dihedral angle between two l.s. planes)
are estimated using the full covariance matrix. The cell e.s.d.'s are taken
into account individually in the estimation of e.s.d.'s in distances, angles
and torsion angles; correlations between e.s.d.'s in cell parameters are only
used when they are defined by crystal symmetry. An approximate (isotropic)
treatment of cell e.s.d.'s is used for estimating e.s.d.'s involving l.s.
planes.
;
loop_
    _geom_bond_atom_site_label_1
    _geom_bond_atom_site_label_2
    _geom_bond_site_symmetry_2
    _geom_bond_distance
    _geom_bond_publ_flag
    Br1 C5 . 1.864(4) ?
    S1 C7 . 1.707(4) ?
    S1 C4 . 1.734(4) ?
    S2 C7 . 1.735(4) ?
    S2 C9 . 1.798(4) ?
    O1 C3 . 1.202(5) ?
    O2 C3 . 1.335(5) ?
    O2 C2 . 1.468(5) ?
    O3 C10 . 1.323(5) ?
    O3 C11 . 1.449(5) ?
    O4 C10 . 1.188(5) ?
    N1 C8 . 1.147(6) ?
    C1 C2 . 1.477(7) ?
    C1 H1A . 0.9600 ?
    C1 H1B . 0.9600 ?
    C1 H1C . 0.9600 ?
    C2 H2A . 0.9700 ?
    C2 H2B . 0.9700 ?
    C3 C4 . 1.480(6) ?
    C4 C5 . 1.352(5) ?
    C5 C6 . 1.418(6) ?
    C6 C7 . 1.381(5) ?
    C6 C8 . 1.425(6) ?
    C9 C10 . 1.509(5) ?
    C9 H9A . 0.9700 ?
    C9 H9B . 0.9700 ?
    C11 C12 . 1.504(7) ?
    C11 H11A . 0.9700 ?
    C11 H11B . 0.9700 ?
    C12 H12A . 0.9600 ?
    C12 H12B . 0.9600 ?
    C12 H12C . 0.9600 ?
loop_
    _geom_angle_atom_site_label_1
    _geom_angle_atom_site_label_2
    _geom_angle_atom_site_label_3
    _geom_angle_site_symmetry_1
    _geom_angle_site_symmetry_3
    _geom_angle
    _geom_angle_publ_flag
    C7 S1 C4 . . 92.15(19) ?
    C7 S2 C9 . . 100.55(18) ?
    C3 O2 C2 . . 116.1(3) ?
    C10 O3 C11 . . 115.6(3) ?
    C2 C1 H1A . . 109.5 ?
    C2 C1 H1B . . 109.5 ?
    H1A C1 H1B . . 109.5 ?
    C2 C1 H1C . . 109.5 ?
    H1A C1 H1C . . 109.5 ?
    H1B C1 H1C . . 109.5 ?
    O2 C2 C1 . . 111.0(4) ?
    O2 C2 H2A . . 109.4 ?
    C1 C2 H2A . . 109.4 ?
    O2 C2 H2B . . 109.4 ?
    C1 C2 H2B . . 109.4 ?
    H2A C2 H2B . . 108.0 ?
    O1 C3 O2 . . 124.9(4) ?
    O1 C3 C4 . . 123.6(4) ?
    O2 C3 C4 . . 111.4(3) ?
    C5 C4 C3 . . 129.3(3) ?
    C5 C4 S1 . . 111.1(3) ?
    C3 C4 S1 . . 119.5(3) ?
    C4 C5 C6 . . 113.1(3) ?
    C4 C5 Br1 . . 126.6(3) ?
    C6 C5 Br1 . . 120.4(3) ?
    C7 C6 C5 . . 112.6(3) ?
    C7 C6 C8 . . 122.7(4) ?
    C5 C6 C8 . . 124.7(4) ?
    C6 C7 S1 . . 111.1(3) ?
    C6 C7 S2 . . 123.1(3) ?
    S1 C7 S2 . . 125.8(2) ?
    N1 C8 C6 . . 177.4(5) ?
    C10 C9 S2 . . 108.6(3) ?
    C10 C9 H9A . . 110.0 ?
    S2 C9 H9A . . 110.0 ?
    C10 C9 H9B . . 110.0 ?
    S2 C9 H9B . . 110.0 ?
    H9A C9 H9B . . 108.4 ?
    O4 C10 O3 . . 125.0(4) ?
    O4 C10 C9 . . 124.4(4) ?
    O3 C10 C9 . . 110.6(4) ?
    O3 C11 C12 . . 108.0(4) ?
    O3 C11 H11A . . 110.1 ?
    C12 C11 H11A . . 110.1 ?
    O3 C11 H11B . . 110.1 ?
    C12 C11 H11B . . 110.1 ?
    H11A C11 H11B . . 108.4 ?
    C11 C12 H12A . . 109.5 ?
    C11 C12 H12B . . 109.5 ?
    H12A C12 H12B . . 109.5 ?
    C11 C12 H12C . . 109.5 ?
    H12A C12 H12C . . 109.5 ?
    H12B C12 H12C . . 109.5 ?
loop_
    _geom_torsion_atom_site_label_1
    _geom_torsion_atom_site_label_2
    _geom_torsion_atom_site_label_3
    _geom_torsion_atom_site_label_4
    _geom_torsion_site_symmetry_1
    _geom_torsion_site_symmetry_2
    _geom_torsion_site_symmetry_3
    _geom_torsion_site_symmetry_4
    _geom_torsion
    _geom_torsion_publ_flag
    C3 O2 C2 C1 . . . . -83.9(5) ?
    C2 O2 C3 O1 . . . . -0.4(6) ?
    C2 O2 C3 C4 . . . . 179.9(3) ?
    O1 C3 C4 C5 . . . . -2.5(7) ?
    O2 C3 C4 C5 . . . . 177.2(4) ?
    O1 C3 C4 S1 . . . . 179.4(4) ?
    O2 C3 C4 S1 . . . . -1.0(5) ?
    C7 S1 C4 C5 . . . . 0.4(3) ?
    C7 S1 C4 C3 . . . . 178.9(3) ?
    C3 C4 C5 C6 . . . . -178.9(4) ?
    S1 C4 C5 C6 . . . . -0.6(4) ?
    C3 C4 C5 Br1 . . . . 0.6(6) ?
    S1 C4 C5 Br1 . . . . 178.9(2) ?
    C4 C5 C6 C7 . . . . 0.5(5) ?
    Br1 C5 C6 C7 . . . . -179.0(3) ?
    C4 C5 C6 C8 . . . . -179.0(4) ?
    Br1 C5 C6 C8 . . . . 1.5(5) ?
    C5 C6 C7 S1 . . . . -0.2(4) ?
    C8 C6 C7 S1 . . . . 179.4(3) ?
    C5 C6 C7 S2 . . . . -178.6(3) ?
    C8 C6 C7 S2 . . . . 0.9(6) ?
    C4 S1 C7 C6 . . . . -0.1(3) ?
    C4 S1 C7 S2 . . . . 178.3(3) ?
    C9 S2 C7 C6 . . . . -178.3(3) ?
    C9 S2 C7 S1 . . . . 3.5(3) ?
    C7 C6 C8 N1 . . . . -36(12) ?
    C5 C6 C8 N1 . . . . 144(11) ?
    C7 S2 C9 C10 . . . . -169.7(3) ?
    C11 O3 C10 O4 . . . . 3.5(6) ?
    C11 O3 C10 C9 . . . . -176.8(4) ?
    S2 C9 C10 O4 . . . . -5.4(6) ?
    S2 C9 C10 O3 . . . . 174.9(3) ?
    C10 O3 C11 C12 . . . . 178.9(4) ?
