# Supplementary material for: Ethyl 3-bromo-4-cyano-5-[(2-eth­oxy-2-oxoeth­yl)sulfan­yl]thio­phene-2-carboxyl­ate
Source: Acta Crystallogr Sect E Struct Rep Online. 2013 May 11;69(Pt 6):o848. doi: 10.1107/S1600536813010611 (PMC3684932; doi:10.1107/S1600536813010611)
Supplement: Supplementary file 2 [file e-69-0o848-Isup2.hkl]

# 
# h,k,l, Fc-squared, Fo-squared, sigma(Fo-squared) and status flag 
# 
data_I
_shelx_title ' shelxl in P2(1)/c' 
_shelx_refln_list_code          4 
_shelx_F_calc_maximum      165.85 
_exptl_crystal_F_000       760.00 
_reflns_d_resolution_high  0.7601 
 
loop_ 
 _symmetry_equiv_pos_as_xyz 
 'x, y, z' 
 '-x, y+1/2, -z+1/2' 
 '-x, -y, -z' 
 'x, -y-1/2, z-1/2' 
 
_cell_length_a     8.5896 
_cell_length_b    10.8371 
_cell_length_c    16.5839 
_cell_angle_alpha  90.000 
_cell_angle_beta   99.438 
_cell_angle_gamma  90.000 
 
_shelx_F_squared_multiplier     1.000 
 
loop_ 
 _refln_index_h 
 _refln_index_k 
 _refln_index_l 
 _refln_F_squared_calc 
 _refln_F_squared_meas 
 _refln_F_squared_sigma 
 _refln_observed_status 
   2   0   0     2796.55     2404.10     41.37 o 
   3   0   0     9797.60     8913.45    208.45 o 
   4   0   0     1015.82      887.46     26.57 o 
   5   0   0       33.13       36.36     11.71 o 
   6   0   0      882.69      934.83     53.21 o 
   7   0   0     5278.29     6335.66    458.47 o 
   8   0   0        7.86       38.79     24.96 o 
   9   0   0       27.82       37.46     16.78 o 
  10   0   0     1520.01     1752.94     76.13 o 
   1   1   0       56.26       90.92      3.23 o 
   2   1   0       21.04       15.58      3.06 o 
   3   1   0      207.26      201.14      3.90 o 
   4   1   0     7301.13     7708.62    126.80 o 
   5   1   0     1043.11     1207.17     16.96 o 
   6   1   0     2114.43     2133.29     53.66 o 
   7   1   0       83.50       96.72     16.13 o 
   8   1   0      124.64      121.34     27.18 o 
   9   1   0      114.89      117.59     26.77 o 
  10   1   0        3.09       -3.26     14.11 o 
  11   1   0       68.24       63.03     23.01 o 
   0   2   0      972.96      744.12     25.88 o 
   1   2   0       20.31       46.73      4.68 o 
   2   2   0     3612.25     3608.45     59.18 o 
   3   2   0     9809.67     9523.85    186.12 o 
   4   2   0     3823.34     3581.55     61.05 o 
   5   2   0       11.42        8.41      3.75 o 
   6   2   0      731.35      744.34     14.48 o 
   7   2   0      345.97      354.34     23.46 o 
   8   2   0       23.80       22.71     17.76 o 
   9   2   0      207.01      212.45     45.19 o 
  10   2   0       56.40       92.78     28.98 o 
  11   2   0       82.34       65.94     48.84 o 
   1   3   0     4069.05     3496.58     70.17 o 
   2   3   0      123.93       66.38      5.13 o 
   3   3   0      247.35      312.53      8.66 o 
   4   3   0      481.68      462.27      9.48 o 
   5   3   0      394.39      369.49      8.44 o 
   6   3   0      129.41      132.77      6.87 o 
   7   3   0        6.13       24.01     11.83 o 
   8   3   0     1075.42     1256.74     76.41 o 
   9   3   0      102.00       87.63     27.28 o 
  10   3   0       12.05        5.70     23.82 o 
   0   4   0      198.57      268.90      7.71 o 
   1   4   0       96.45       96.77      5.56 o 
   2   4   0     1765.23     1850.66     39.77 o 
   3   4   0      255.29      243.57      5.11 o 
   4   4   0      212.25      196.68      8.37 o 
   5   4   0        0.79        3.55      2.79 o 
   6   4   0     1500.28     1454.16     43.92 o 
   7   4   0      131.77      132.58     33.44 o 
   8   4   0        0.78       -7.20     12.35 o 
   9   4   0      166.93      101.17     41.49 o 
  10   4   0        0.70       11.55     25.60 o 
   1   5   0     1250.00     1101.46     15.00 o 
   2   5   0    10924.51    11801.75    220.11 o 
   3   5   0     1717.45     1775.86     30.89 o 
   4   5   0     1118.65     1088.57     24.20 o 
   5   5   0     4146.97     4099.18    168.83 o 
   6   5   0      386.45      424.25     14.77 o 
   7   5   0       72.96       61.91     18.46 o 
   8   5   0      636.76      708.00     45.85 o 
   9   5   0       74.35       58.09     31.25 o 
  10   5   0       17.80       35.13     22.54 o 
   0   6   0     1676.08     1589.81     87.26 o 
   1   6   0     1360.10     1512.10     23.66 o 
   2   6   0      125.58      140.63     15.84 o 
   3   6   0      383.91      355.92     12.23 o 
   4   6   0      514.01      527.91     20.05 o 
   5   6   0      710.22      762.07     34.64 o 
   6   6   0     1118.84     1192.75     60.73 o 
   7   6   0        1.08       19.03     15.10 o 
   8   6   0        1.37       24.76     42.95 o 
   9   6   0       86.20       65.49     40.21 o 
  10   6   0        1.23        2.74     17.95 o 
   1   7   0     1239.71     1140.63     29.52 o 
   2   7   0      844.21      846.18     24.86 o 
   3   7   0      915.81      951.17     37.93 o 
   4   7   0      363.77      371.78     20.57 o 
   5   7   0      193.51      197.82     23.60 o 
   6   7   0      264.52      255.25     28.14 o 
   7   7   0       97.69       72.17     25.78 o 
   8   7   0       40.38       86.88     46.02 o 
   9   7   0      143.59      135.31     46.83 o 
   0   8   0      160.83      145.06     25.90 o 
   1   8   0       55.28       61.86     10.44 o 
   2   8   0      270.63      288.38     29.46 o 
   3   8   0     2618.69     2807.90    112.78 o 
   4   8   0      360.94      389.96     24.61 o 
   5   8   0       98.64       93.01     22.50 o 
   6   8   0      723.17      794.31     56.08 o 
   7   8   0      138.49      166.91     45.17 o 
   8   8   0      261.59      193.10     66.94 o 
   9   8   0       18.55        1.09     29.52 o 
   1   9   0        3.37        9.94     11.55 o 
   2   9   0      275.36      286.94     36.91 o 
   3   9   0      550.60      543.80     30.70 o 
   4   9   0       87.64       70.32     13.65 o 
   5   9   0       63.97       50.83     11.98 o 
   6   9   0        0.84      -13.21     26.32 o 
   7   9   0      382.19      343.32     97.48 o 
   8   9   0       84.06       90.77     42.96 o 
   0  10   0      669.09      756.59     57.72 o 
   1  10   0      567.73      645.71     34.28 o 
   2  10   0      625.18      673.69     38.81 o 
   3  10   0       70.96       84.74     17.49 o 
   4  10   0      112.40      127.01     24.30 o 
   5  10   0       50.07       30.36     21.29 o 
   6  10   0       94.93       99.52     44.08 o 
   7  10   0       86.46       71.96     34.07 o 
   1  11   0        5.32        3.78      9.75 o 
   2  11   0      160.56      149.96     27.29 o 
   3  11   0        1.61        9.84      8.61 o 
   4  11   0        1.03       -1.31     12.86 o 
   5  11   0      379.40      314.81     86.45 o 
   6  11   0       50.33       47.55     18.73 o 
   7  11   0        8.34        8.11     20.87 o 
   0  12   0      618.28      511.31    118.42 o 
   1  12   0       17.21       11.65     11.33 o 
   2  12   0        1.65        3.60     12.34 o 
   3  12   0        9.22       10.65      9.68 o 
   4  12   0       11.13        9.51     24.64 o 
   5  12   0        9.96       25.42     19.13 o 
   6  12   0        0.70       21.47     16.54 o 
   1  13   0       63.89       50.47     16.93 o 
   2  13   0       68.36       60.43     17.37 o 
   3  13   0       46.76       38.74     21.48 o 
   4  13   0        9.38      -12.49     29.06 o 
   0  14   0        9.34       18.44     16.21 o 
   1  14   0       47.77       35.03     12.95 o 
   2  14   0       65.99       35.45     14.96 o 
 -10   1   1      521.40      571.14     86.53 o 
  -9   1   1      284.43      345.17     34.34 o 
  -8   1   1       47.17       74.34     24.33 o 
  -7   1   1       22.34       18.91     11.44 o 
  -6   1   1     2946.25     3149.95     96.99 o 
  -5   1   1     3768.74     3675.92     72.66 o 
  -4   1   1       93.48      103.06      6.61 o 
  -3   1   1    17132.13    17016.27    240.43 o 
  -2   1   1     3496.19     2724.93     32.74 o 
  -1   1   1     3094.29     2952.00     31.33 o 
   1   1   1      273.61      121.89      4.90 o 
   2   1   1      691.42      449.97      7.43 o 
   3   1   1       55.32       95.58      7.31 o 
   4   1   1    10767.84    11765.19    264.97 o 
   5   1   1     2833.97     2831.15     52.58 o 
   6   1   1       19.45       22.29      6.01 o 
   7   1   1     4029.66     4616.82    159.51 o 
   8   1   1      349.56      374.36     27.06 o 
   9   1   1       31.09       41.24     12.24 o 
  10   1   1      315.17      319.52     89.17 o 
  11   1   1       32.38       43.95     30.36 o 
 -11   2   1      132.00       96.82     58.68 o 
 -10   2   1        2.14       -1.14     27.56 o 
  -9   2   1       20.99        9.11     14.36 o 
  -8   2   1       21.68       10.72     14.49 o 
  -7   2   1      223.60      222.09     45.74 o 
  -6   2   1      329.48      318.42     10.22 o 
  -5   2   1     1126.78     1251.41     21.40 o 
  -4   2   1     7311.57     6887.62    153.95 o 
  -3   2   1      479.96      451.42     11.85 o 
  -2   2   1     7998.98     8209.65     83.06 o 
  -1   2   1    10710.08    10481.17    231.08 o 
   0   2   1      236.03      150.01      2.81 o 
   1   2   1      158.21      227.90      6.94 o 
   2   2   1      925.10      692.19     13.04 o 
   3   2   1     5599.98     5317.12     86.80 o 
   4   2   1        0.87        6.54      2.79 o 
   5   2   1       60.42       92.21      5.82 o 
   6   2   1     3073.12     3144.29     78.26 o 
   7   2   1       58.28       55.64     22.12 o 
   8   2   1      259.16      245.56     41.77 o 
   9   2   1       29.75       56.36     20.71 o 
  10   2   1        5.27        8.17     22.81 o 
 -10   3   1       26.73       55.45     31.44 o 
  -9   3   1      304.91      300.03     64.15 o 
  -8   3   1        7.70       16.27     14.97 o 
  -7   3   1        5.02       -1.30      7.81 o 
  -6   3   1     3060.04     3214.70     65.43 o 
  -5   3   1       91.52       92.44      7.14 o 
  -4   3   1      174.09      149.25      6.04 o 
  -3   3   1     1600.25     1573.04     28.99 o 
  -2   3   1       21.97       69.46      6.37 o 
  -1   3   1      108.09      106.43      3.61 o 
   0   3   1     1673.74     1981.19     50.52 o 
   1   3   1    27065.86    29207.61   1213.64 o 
   2   3   1      230.39      183.88      6.17 o 
   3   3   1       10.18        8.77      2.22 o 
   4   3   1     3010.70     2953.87     66.46 o 
   5   3   1       95.32       96.05      6.39 o 
   6   3   1       15.91       18.23      5.54 o 
   7   3   1       34.06        8.21     32.33 o 
   8   3   1      135.09      146.17     35.69 o 
   9   3   1       49.92       35.74     12.72 o 
  10   3   1       13.91       31.20     22.38 o 
 -10   4   1      230.73      173.88     86.31 o 
  -9   4   1       83.70      107.86     70.02 o 
  -8   4   1      427.10      612.37     70.58 o 
  -7   4   1      570.77      578.66     30.50 o 
  -6   4   1     1173.81     1122.74     40.10 o 
  -5   4   1     2367.29     2246.14     85.50 o 
  -4   4   1      981.25      845.74     15.19 o 
  -3   4   1    10841.00    11588.29    261.94 o 
  -2   4   1     1870.19     1827.92     24.29 o 
  -1   4   1     2379.98     1980.16     22.49 o 
   0   4   1     7389.67     6958.62     61.48 o 
   1   4   1        8.49        8.79      3.94 o 
   2   4   1     7014.18     6433.78    136.96 o 
   3   4   1     3145.07     2853.91     43.57 o 
   4   4   1      706.95      667.89      9.97 o 
   5   4   1     3350.41     3351.50    102.34 o 
   6   4   1       23.21       19.36      5.59 o 
   7   4   1      828.92      937.40     53.42 o 
   8   4   1      688.55      717.61    133.14 o 
   9   4   1      181.71      213.23     55.19 o 
  10   4   1      107.28       92.47     38.75 o 
 -10   5   1      132.62       86.28     36.22 o 
  -9   5   1      191.92      112.09     52.49 o 
  -8   5   1      171.84       71.65     34.66 o 
  -7   5   1       94.07       89.96     23.10 o 
  -6   5   1      115.45      108.71     20.18 o 
  -5   5   1      699.98      706.73     10.35 o 
  -4   5   1      125.43       86.69     12.14 o 
  -3   5   1       10.66       23.71      5.49 o 
  -2   5   1     1175.21     1195.53     20.05 o 
  -1   5   1     1489.09     1558.80     22.80 o 
   0   5   1      104.24      113.03     13.65 o 
   1   5   1      549.88      541.25     14.75 o 
   2   5   1     1765.38     1844.29     35.17 o 
   3   5   1      414.71      415.06     10.03 o 
   4   5   1      321.35      313.44     15.13 o 
   5   5   1       40.06       47.45     12.70 o 
   6   5   1       58.89       51.35     18.08 o 
   7   5   1      258.52      234.76     43.84 o 
   8   5   1       83.30       41.06     15.85 o 
   9   5   1      245.07      198.76     53.21 o 
  10   5   1        1.64        8.02     22.83 o 
 -10   6   1       86.38       41.64     37.89 o 
  -9   6   1        8.74      -29.15     29.15 o 
  -8   6   1      553.32      696.38    139.53 o 
  -7   6   1     1296.81     1456.89     55.69 o 
  -6   6   1      201.27      217.85     12.71 o 
  -5   6   1      140.24      164.38     12.32 o 
  -4   6   1     2487.63     2654.57     49.71 o 
  -3   6   1       11.43        7.20      5.08 o 
  -2   6   1        4.14        6.63      4.07 o 
  -1   6   1     1919.98     1820.10     39.45 o 
   0   6   1     3744.96     3746.10     71.56 o 
   1   6   1       38.02       42.65      7.90 o 
   2   6   1     3896.70     4165.15     72.18 o 
   3   6   1     2427.06     2467.25     57.88 o 
   4   6   1      691.05      691.95     20.09 o 
   5   6   1     1190.12     1115.24     43.18 o 
   6   6   1     1094.32     1168.75     61.92 o 
   7   6   1      116.32      126.84     44.05 o 
   8   6   1       38.38       49.00     15.37 o 
   9   6   1      393.76      391.98    107.34 o 
  10   6   1       23.46       34.49     16.72 o 
  -9   7   1       41.48       47.59     36.59 o 
  -8   7   1      674.22      785.65    138.12 o 
  -7   7   1       17.91       11.72     41.72 o 
  -6   7   1      792.36      781.90     51.88 o 
  -5   7   1       36.09       26.30     10.22 o 
  -4   7   1      508.54      508.19     32.00 o 
  -3   7   1      456.04      482.94     34.13 o 
  -2   7   1       64.32       47.69      9.60 o 
  -1   7   1     1112.25     1121.07     29.29 o 
   0   7   1      928.08      865.55     33.12 o 
   1   7   1     2114.96     2234.30     53.97 o 
   2   7   1      721.03      748.81     21.36 o 
   3   7   1     1553.67     1574.18     39.80 o 
   4   7   1      832.61      827.35     28.65 o 
   5   7   1        3.95        3.67      6.73 o 
   6   7   1      113.21      110.41     25.30 o 
   7   7   1       28.79       41.97     15.87 o 
   8   7   1       18.92        1.60     23.87 o 
   9   7   1       10.30       -0.97     22.91 o 
  -9   8   1       16.83       27.21     23.72 o 
  -8   8   1       35.91       42.94     42.19 o 
  -7   8   1        1.92       43.15     20.84 o 
  -6   8   1        0.28        7.59     13.13 o 
  -5   8   1      499.22      509.94     33.57 o 
  -4   8   1      344.33      322.65     19.01 o 
  -3   8   1       26.19       21.74      8.01 o 
  -2   8   1      483.30      523.04     17.51 o 
  -1   8   1      262.99      297.73     23.23 o 
   0   8   1       15.57       27.66      8.38 o 
   1   8   1        5.83       10.48      7.26 o 
   2   8   1      133.55      134.44     17.54 o 
   3   8   1      661.76      669.44     26.76 o 
   4   8   1      344.44      370.97     31.16 o 
   5   8   1       95.25       81.78     18.03 o 
   6   8   1        2.90       20.68      7.28 o 
   7   8   1      103.95      101.98     40.09 o 
   8   8   1        5.64       10.48     25.80 o 
   9   8   1       34.55       50.58     24.75 o 
  -8   9   1      133.32      126.82     47.47 o 
  -7   9   1       50.29       63.86     26.36 o 
  -6   9   1      346.39      344.41     90.03 o 
  -5   9   1      119.63      115.50     23.08 o 
  -4   9   1      153.41      113.01     23.96 o 
  -3   9   1      428.05      445.07     35.36 o 
  -2   9   1      263.63      254.46     30.43 o 
  -1   9   1      197.55      209.55     30.65 o 
   0   9   1      253.77      275.11     43.81 o 
   1   9   1     1356.36     1492.09     42.49 o 
   2   9   1      166.43      163.80     23.91 o 
   3   9   1       41.25       44.93     13.21 o 
   4   9   1      185.15      197.27     30.68 o 
   5   9   1      227.46      231.13     36.37 o 
   6   9   1        0.43       16.33     17.43 o 
   7   9   1      211.78      183.75     53.57 o 
   8   9   1        7.85       28.75     22.41 o 
  -8  10   1       10.74        3.21     22.04 o 
  -7  10   1      127.20       64.91     37.61 o 
  -6  10   1        0.66        5.26     41.49 o 
  -5  10   1        0.28        4.87     38.69 o 
  -4  10   1       11.43        8.26      8.55 o 
  -3  10   1        0.91        9.53      6.94 o 
  -2  10   1      748.97      751.87     43.36 o 
  -1  10   1       12.09       15.18      8.86 o 
   0  10   1      265.56      248.90     37.62 o 
   1  10   1       70.00       51.35     12.21 o 
   2  10   1       88.65       79.30     14.71 o 
   3  10   1      134.20      101.56     16.55 o 
   4  10   1      176.37      177.54     30.05 o 
   5  10   1       60.16       49.55     20.86 o 
   6  10   1       11.66       22.84     20.02 o 
   7  10   1       51.25       34.48     28.18 o 
  -7  11   1       46.46       19.01     25.31 o 
  -6  11   1      109.58       88.90     37.31 o 
  -5  11   1       37.34       34.95     22.90 o 
  -4  11   1        1.40       -9.93     15.29 o 
  -3  11   1      107.83      124.82     23.36 o 
  -2  11   1      478.31      572.12     32.93 o 
  -1  11   1       11.17       14.24     13.93 o 
   0  11   1      107.14      111.39     20.13 o 
   1  11   1       64.11       72.09     16.56 o 
   2  11   1       87.04       69.27     14.42 o 
   3  11   1      190.88      147.42     31.18 o 
   4  11   1      256.16      287.79     43.94 o 
   5  11   1      160.21      149.92     55.89 o 
   6  11   1        0.20       14.84     18.29 o 
  -6  12   1       91.57       42.25     31.26 o 
  -5  12   1       44.89       43.18     24.83 o 
  -4  12   1       15.88       24.25     28.53 o 
  -3  12   1      174.45      139.38     31.94 o 
  -2  12   1      328.59      231.15     48.36 o 
  -1  12   1       38.22       32.54     10.80 o 
   0  12   1       38.11       30.42     15.05 o 
   1  12   1        8.76       20.02     11.69 o 
   2  12   1      133.74      121.23     29.38 o 
   3  12   1        1.76       16.61     12.65 o 
   4  12   1       55.31       55.40     16.60 o 
   5  12   1      264.46      187.30     61.95 o 
  -4  13   1       11.51       41.91     18.50 o 
  -3  13   1       30.34       30.33     14.93 o 
  -2  13   1       40.36       39.12     17.54 o 
  -1  13   1      142.21       98.20     23.03 o 
   0  13   1      190.65      139.39     41.76 o 
   1  13   1       49.73       32.55     14.91 o 
   2  13   1       87.01       50.63     15.56 o 
   3  13   1       13.27       -5.25     20.18 o 
   4  13   1        0.04        7.28     27.17 o 
  -2  14   1        0.09       -9.77     18.51 o 
  -1  14   1      151.41       90.99     32.44 o 
   0  14   1        9.00        7.87     13.10 o 
   1  14   1        3.59       13.85     14.44 o 
 -10   0   2        0.47      -17.95     26.80 o 
  -9   0   2       26.00       28.27     15.37 o 
  -8   0   2      563.95      736.94     76.30 o 
  -7   0   2     1450.05     1407.69    101.45 o 
  -6   0   2       24.30       31.94     18.21 o 
  -5   0   2     3750.57     3727.53     76.50 o 
  -4   0   2     1368.21     1832.74     27.24 o 
  -3   0   2     1771.87     1683.16     34.07 o 
  -2   0   2    18154.61    18294.96    769.87 o 
  -1   0   2     4817.41     3867.90     50.91 o 
   1   0   2      117.22      261.78     12.12 o 
   2   0   2     9289.67     8290.89    140.38 o 
   3   0   2      929.78      853.72     45.69 o 
   4   0   2     3321.35     3533.63     78.38 o 
   5   0   2     8457.09     8900.48    293.65 o 
   6   0   2       67.18       55.02     14.87 o 
   7   0   2      435.27      488.26     44.42 o 
   8   0   2       50.61       42.97     14.47 o 
   9   0   2       44.88       65.85     47.26 o 
  10   0   2       55.09       34.25     36.83 o 
 -10   1   2       44.24       35.08     13.16 o 
  -9   1   2      317.43      391.51     53.85 o 
  -8   1   2       96.70      101.35     21.09 o 
  -7   1   2      347.48      310.93     30.84 o 
  -6   1   2      694.26      729.33     21.93 o 
  -5   1   2      498.69      494.89     10.46 o 
  -4   1   2     5436.63     5702.99     87.69 o 
  -3   1   2      112.72      128.63      3.85 o 
  -2   1   2     5110.62     5077.92     65.30 o 
  -1   1   2     2111.67     2292.74     29.87 o 
   0   1   2     4018.75     4466.97     61.30 o 
   1   1   2     3974.72     4022.78     68.09 o 
   2   1   2     5077.97     5094.04     45.29 o 
   3   1   2     2687.97     2438.23     45.25 o 
   4   1   2      398.80      330.96     11.86 o 
   5   1   2      620.37      673.70     13.23 o 
   6   1   2     1516.70     1688.08     37.07 o 
   7   1   2      462.32      454.48     22.20 o 
   8   1   2       98.41       80.10     21.31 o 
   9   1   2       95.16       98.98     25.50 o 
  10   1   2       18.02       10.12     16.80 o 
 -11   2   2       18.63       23.04     13.04 o 
 -10   2   2      132.68      140.32     40.79 o 
  -9   2   2      918.12     1016.21     32.92 o 
  -8   2   2       21.99       24.57     11.74 o 
  -7   2   2      767.10      812.12     38.52 o 
  -6   2   2     2118.40     2175.26     59.27 o 
  -5   2   2     2727.30     2594.21     48.12 o 
  -4   2   2     3595.86     3356.15     57.08 o 
  -3   2   2      916.09     1048.48     19.14 o 
  -2   2   2     4898.62     4271.41     39.50 o 
  -1   2   2     9201.71     8698.30    120.02 o 
   0   2   2     1814.32     1675.20     33.77 o 
   2   2   2      234.39      115.07      7.59 o 
   3   2   2     4694.34     5174.08    140.62 o 
   4   2   2      547.12      479.09     10.78 o 
   5   2   2     1665.38     1598.49     56.56 o 
   6   2   2      917.42      967.03     29.01 o 
   7   2   2      214.16      206.19     13.00 o 
   8   2   2      750.12      886.75     51.59 o 
   9   2   2      120.47      136.49     31.60 o 
  10   2   2       84.85       71.00     20.04 o 
 -11   3   2        0.08       -1.63     22.82 o 
 -10   3   2       49.83       72.22     83.41 o 
  -9   3   2      522.21      489.48     41.79 o 
  -8   3   2        5.25       -5.32     13.88 o 
  -7   3   2     1332.41     1361.89     45.45 o 
  -6   3   2     5723.65     6056.14    157.64 o 
  -5   3   2       12.30       10.94      3.84 o 
  -4   3   2      517.15      485.19      8.75 o 
  -3   3   2    14181.14    15019.50    205.70 o 
  -2   3   2       16.26       31.18      4.21 o 
  -1   3   2     2267.80     2052.88     25.92 o 
   0   3   2      988.18      631.77     12.22 o 
   1   3   2    27507.70    30116.72    660.19 o 
   2   3   2      158.49      157.84      6.25 o 
   3   3   2     4632.75     4679.50    188.06 o 
   4   3   2     3843.99     4021.79     88.16 o 
   5   3   2      800.47      810.66     32.77 o 
   6   3   2     1293.78     1316.74     49.48 o 
   7   3   2     1927.89     2031.25     93.93 o 
   8   3   2       99.10       85.60     17.29 o 
   9   3   2       21.19       22.51     10.56 o 
  10   3   2      138.01      132.52     62.45 o 
 -10   4   2       43.89        5.46     32.86 o 
  -9   4   2       62.93       59.88     33.90 o 
  -8   4   2      197.27      208.10     30.45 o 
  -7   4   2       12.45       13.26     17.62 o 
  -6   4   2      199.55      173.83      7.61 o 
  -5   4   2      444.43      399.12     18.16 o 
  -4   4   2     1237.22     1415.43     21.27 o 
  -3   4   2      165.70      155.45      6.54 o 
  -2   4   2     1184.64     1124.74     22.83 o 
  -1   4   2     4148.71     4214.92     65.25 o 
   0   4   2      466.32      510.93      9.58 o 
   1   4   2        8.02        6.25      4.59 o 
   2   4   2      776.32     1025.58     13.55 o 
   3   4   2      156.38      163.65      9.40 o 
   4   4   2       26.43       17.23     13.12 o 
   5   4   2        4.13       16.38     15.34 o 
   6   4   2     1181.81     1243.31     50.72 o 
   7   4   2      108.51      109.35     22.28 o 
   8   4   2      191.83      168.32     33.81 o 
   9   4   2       36.22       44.20     14.62 o 
  10   4   2       10.36      -15.31     32.85 o 
 -10   5   2      418.15      284.48    170.67 o 
  -9   5   2      181.31      103.89     68.58 o 
  -8   5   2      288.74      239.09     88.58 o 
  -7   5   2       80.75       96.29     18.26 o 
  -6   5   2       28.15       26.83      6.92 o 
  -5   5   2       57.34       60.67      9.27 o 
  -4   5   2       22.74       22.19      4.00 o 
  -3   5   2     4753.36     4786.21    116.56 o 
  -2   5   2     1494.74     1424.60     21.92 o 
  -1   5   2     2141.92     2062.81     29.36 o 
   0   5   2     7656.43     6954.68     93.19 o 
   1   5   2       22.74       18.13      5.60 o 
   2   5   2     2649.31     2709.41     71.33 o 
   3   5   2      217.09      179.79     14.35 o 
   4   5   2     2400.41     2523.81    106.27 o 
   5   5   2      410.57      434.76     20.81 o 
   6   5   2       12.39        6.75     12.58 o 
   7   5   2     1294.14     1515.01     31.59 o 
   8   5   2        7.17       33.71     12.37 o 
   9   5   2      427.18      407.89     94.77 o 
  10   5   2       77.08       83.86     41.86 o 
 -10   6   2       45.25       20.26     25.69 o 
  -9   6   2       33.51       27.22     32.53 o 
  -8   6   2        3.25       33.31     25.64 o 
  -7   6   2      479.01      436.74    126.90 o 
  -6   6   2        0.88       10.86      4.05 o 
  -5   6   2        5.96        5.72      4.16 o 
  -4   6   2      139.35      147.16      8.52 o 
  -3   6   2       61.24       54.49      9.28 o 
  -2   6   2     2194.23     2161.61     60.59 o 
  -1   6   2      115.46       99.51     14.15 o 
   0   6   2      641.02      633.43     20.18 o 
   1   6   2      768.69      706.09     16.63 o 
   2   6   2        9.26        8.96      5.20 o 
   3   6   2       31.28       30.44      5.60 o 
   4   6   2     1425.14     1369.44     39.86 o 
   5   6   2       54.96       47.87     10.02 o 
   6   6   2       28.19       32.81     10.02 o 
   7   6   2       35.55       35.31     12.14 o 
   8   6   2      167.70      177.03     44.62 o 
   9   6   2        7.65       20.40     14.69 o 
  -9   7   2       38.84       60.33     27.40 o 
  -8   7   2       85.94       93.07     33.07 o 
  -7   7   2      365.22      333.33    118.01 o 
  -6   7   2       34.39       14.57      8.26 o 
  -5   7   2      134.64      110.36     21.23 o 
  -4   7   2     1248.49     1370.81     48.00 o 
  -3   7   2      107.86       87.77     14.86 o 
  -2   7   2      680.95      698.63     37.31 o 
  -1   7   2     2938.40     3142.69     79.90 o 
   0   7   2     1211.14     1150.40     29.23 o 
   1   7   2      528.37      559.47     18.93 o 
   2   7   2        5.45       17.67      6.23 o 
   3   7   2     1118.95     1102.19     27.45 o 
   4   7   2       42.49       33.85      9.02 o 
   5   7   2       89.53       98.94     14.29 o 
   6   7   2      121.55      144.87     27.03 o 
   7   7   2      173.20      162.79     34.69 o 
   8   7   2      355.20      328.08     88.60 o 
   9   7   2      164.03      115.72     56.86 o 
  -9   8   2        1.60        5.01     56.01 o 
  -8   8   2      494.91      420.09    166.45 o 
  -7   8   2       31.87       12.56     41.08 o 
  -6   8   2        8.26        4.55     20.36 o 
  -5   8   2      621.97      684.97     53.91 o 
  -4   8   2     1848.99     2024.62    119.27 o 
  -3   8   2      201.25      167.39     29.64 o 
  -2   8   2      444.28      455.57     23.60 o 
  -1   8   2     3769.87     4139.29    127.48 o 
   0   8   2      201.50      192.47     27.23 o 
   1   8   2     1299.83     1280.76     30.68 o 
   2   8   2     1602.07     1776.55     57.90 o 
   3   8   2      333.17      276.82     18.30 o 
   4   8   2        3.36        0.51      6.44 o 
   5   8   2      599.17      744.24     66.25 o 
   6   8   2      291.42      276.77     57.29 o 
   7   8   2       64.96       56.59     17.24 o 
   8   8   2      196.67      177.94     61.84 o 
   9   8   2      155.56      120.21     62.42 o 
  -8   9   2       20.30       27.10     25.42 o 
  -7   9   2       29.14        0.81     37.82 o 
  -6   9   2      182.29      134.11     59.94 o 
  -5   9   2      292.67      276.03     46.60 o 
  -4   9   2        6.00       11.10      8.93 o 
  -3   9   2      132.73      125.72     15.87 o 
  -2   9   2      608.38      749.79     43.51 o 
  -1   9   2      501.33      524.14     24.74 o 
   0   9   2        9.94        4.12      9.44 o 
   1   9   2      140.28      139.47     19.62 o 
   2   9   2        1.40        3.80     10.78 o 
   3   9   2       35.99       33.19      9.49 o 
   4   9   2       97.65      109.92     19.94 o 
   5   9   2      159.86      137.34     30.26 o 
   6   9   2       88.58       77.46     22.63 o 
   7   9   2       29.32       30.38     23.62 o 
   8   9   2        7.23       14.62     33.46 o 
  -8  10   2        1.63        9.94     19.25 o 
  -7  10   2      280.83      225.21     93.91 o 
  -6  10   2      104.65      121.37     53.46 o 
  -5  10   2       99.86      106.38     32.47 o 
  -4  10   2      198.29      178.79     34.62 o 
  -3  10   2      150.98      149.72     25.43 o 
  -2  10   2      358.64      384.98     37.44 o 
  -1  10   2       66.60       74.25     14.50 o 
   0  10   2      358.52      339.68     55.05 o 
   1  10   2      477.38      548.27     30.35 o 
   2  10   2       22.44       24.55     10.45 o 
   3  10   2      830.31      782.10     28.91 o 
   4  10   2      413.94      358.77     68.87 o 
   5  10   2      106.39      125.97     27.31 o 
   6  10   2       87.16       65.09     33.93 o 
   7  10   2       32.74       47.49     24.94 o 
  -7  11   2        1.17       13.44     26.42 o 
  -6  11   2       70.89       64.36     32.77 o 
  -5  11   2        1.09       21.55     13.90 o 
  -4  11   2       11.20       16.29     15.23 o 
  -3  11   2       34.76       33.62     11.64 o 
  -2  11   2        4.90        8.18     11.79 o 
  -1  11   2       12.34       20.43     10.60 o 
   0  11   2      361.01      401.53     45.12 o 
   1  11   2        9.71       13.16     12.66 o 
   2  11   2        2.02       14.80     11.22 o 
   3  11   2       42.17       40.10     12.98 o 
   4  11   2       12.31       20.29      9.50 o 
   5  11   2       98.08       76.53     24.06 o 
   6  11   2        7.86      -29.05     33.67 o 
  -6  12   2       57.36       56.11     26.56 o 
  -5  12   2      120.85       76.82     49.46 o 
  -4  12   2       20.45       15.67     12.45 o 
  -3  12   2       51.05       37.66     17.33 o 
  -2  12   2        3.28       17.48      9.28 o 
  -1  12   2       23.88       36.96     13.87 o 
   0  12   2        0.25        3.07     10.91 o 
   1  12   2        3.39       -6.99     14.75 o 
   2  12   2       93.69       81.53     21.16 o 
   3  12   2      108.95       82.34     22.23 o 
   4  12   2        3.51       12.87     17.15 o 
   5  12   2       70.28       51.59     25.89 o 
  -4  13   2      111.77      104.09     35.20 o 
  -3  13   2       42.17       42.38     19.38 o 
  -2  13   2        1.79        7.09     10.28 o 
  -1  13   2        8.25       23.80     11.08 o 
   0  13   2        1.25       15.09      9.32 o 
   1  13   2       82.86       69.71     17.18 o 
   2  13   2        0.37       11.76     11.51 o 
   3  13   2      152.55      119.65     32.83 o 
   4  13   2       41.23       54.47     25.81 o 
  -1  14   2        6.76       12.88      9.75 o 
   0  14   2        6.64        4.92     14.23 o 
   1  14   2        0.77       -3.86     16.43 o 
 -10   1   3      283.66      263.93    101.05 o 
  -9   1   3        2.85       -2.82     13.78 o 
  -8   1   3      635.06      714.77     45.68 o 
  -7   1   3     1136.63     1268.44     48.79 o 
  -6   1   3      361.80      344.73     10.44 o 
  -5   1   3     4902.68     5026.35     87.80 o 
  -4   1   3      620.75      414.49     10.27 o 
  -3   1   3     4150.95     4001.94     47.13 o 
  -2   1   3      443.61      364.50      5.71 o 
  -1   1   3     1167.64      743.84     14.44 o 
   0   1   3     4541.67     3695.30     28.17 o 
   1   1   3       31.48       46.28      4.36 o 
   2   1   3     8204.84     7708.36    148.51 o 
   3   1   3      732.85      507.96     11.26 o 
   4   1   3      228.47      242.12      4.20 o 
   5   1   3     3049.11     3258.40     60.18 o 
   6   1   3      294.28      304.11      6.71 o 
   7   1   3      638.66      700.12     26.37 o 
   8   1   3       39.35       47.37     13.89 o 
   9   1   3      506.75      531.87     38.86 o 
  10   1   3      173.21      160.55     51.12 o 
 -10   2   3      119.59       97.88     47.56 o 
  -9   2   3      881.83      962.90     57.54 o 
  -8   2   3      586.67      597.99     37.40 o 
  -7   2   3      289.01      321.00     17.28 o 
  -6   2   3      352.16      332.88      8.63 o 
  -5   2   3      463.91      421.35     11.40 o 
  -4   2   3        5.08        2.52      3.19 o 
  -3   2   3      802.38     1032.18     22.52 o 
  -2   2   3    17290.89    17756.71    286.46 o 
  -1   2   3     3005.81     2859.40     47.53 o 
   0   2   3       27.67       14.80      2.45 o 
   2   2   3      906.45      774.86      8.63 o 
   3   2   3     2461.70     2473.24     43.53 o 
   4   2   3      433.77      365.94      8.45 o 
   5   2   3     1291.80     1330.45     38.00 o 
   6   2   3       48.23       49.26      8.77 o 
   7   2   3      163.54      137.22     27.55 o 
   8   2   3     1218.51     1311.28     39.59 o 
   9   2   3       24.29       18.82     16.10 o 
  10   2   3       66.17       83.31     34.09 o 
 -11   3   3       10.72       14.02     15.60 o 
 -10   3   3       41.31       62.38     42.88 o 
  -9   3   3      156.48      147.82     44.23 o 
  -8   3   3      134.80       92.71     23.92 o 
  -7   3   3     1167.47     1270.05     46.16 o 
  -6   3   3      116.96      103.40      8.89 o 
  -5   3   3      149.02      139.48      7.15 o 
  -4   3   3     2846.50     2620.44     83.48 o 
  -3   3   3       97.70      147.03      7.90 o 
  -2   3   3     3190.13     3330.68     38.14 o 
  -1   3   3      961.66      808.34     10.93 o 
   0   3   3    10014.79    10044.53    126.64 o 
   1   3   3      630.65      704.91      7.92 o 
   2   3   3      356.98      406.93     11.03 o 
   3   3   3     7142.99     7132.25    183.84 o 
   4   3   3      406.35      394.32     14.84 o 
   5   3   3       13.14       11.03     11.84 o 
   6   3   3     1798.33     1928.69     76.71 o 
   7   3   3       55.51       79.91     13.79 o 
   8   3   3       18.46       18.30     15.39 o 
   9   3   3        4.66       -4.55     15.75 o 
  10   3   3      136.51      119.96     49.66 o 
 -10   4   3       86.92      152.08     60.11 o 
  -9   4   3      180.23      130.21     65.18 o 
  -8   4   3      376.61      390.17     29.09 o 
  -7   4   3        4.56       -2.17     10.61 o 
  -6   4   3     1052.02      856.57     48.80 o 
  -5   4   3     1606.31     1458.10     40.40 o 
  -4   4   3     1459.59     1622.01     25.66 o 
  -3   4   3    10336.73    10372.24    155.33 o 
  -2   4   3     4596.77     4400.14     65.10 o 
  -1   4   3      379.18      313.65      7.88 o 
   0   4   3     1033.38      821.97     16.99 o 
   1   4   3     7095.91     6714.83    128.90 o 
   2   4   3     4846.00     4886.68     63.45 o 
   3   4   3     1427.00     1498.47     38.97 o 
   4   4   3     5479.48     5755.59    168.36 o 
   5   4   3      667.62      682.11     20.14 o 
   6   4   3       16.03       18.14     10.55 o 
   7   4   3     1777.78     2031.67    112.94 o 
   8   4   3      111.94      121.75     23.83 o 
   9   4   3       16.32       29.21      9.53 o 
  10   4   3       96.96       70.76     37.51 o 
 -10   5   3       88.01       74.55     36.78 o 
  -9   5   3       66.31       46.65     45.50 o 
  -8   5   3       65.86       89.44     44.84 o 
  -7   5   3      537.68      534.25     35.44 o 
  -6   5   3      205.00      231.08     19.61 o 
  -5   5   3       96.27      114.48     10.94 o 
  -4   5   3      232.70      230.15     11.32 o 
  -3   5   3       64.71       60.64     11.41 o 
  -2   5   3      372.58      336.05      7.10 o 
  -1   5   3        3.24        3.95      3.71 o 
   0   5   3      339.40      299.96     10.43 o 
   1   5   3     1273.70     1341.34     25.70 o 
   2   5   3      789.66      901.34     15.84 o 
   3   5   3       12.27       17.03      3.51 o 
   4   5   3     1308.78     1326.61     43.32 o 
   5   5   3       27.67       19.29     10.45 o 
   6   5   3        7.09        3.75     11.13 o 
   7   5   3        0.51      -17.08     17.08 o 
   8   5   3        3.21       12.53     11.06 o 
   9   5   3       15.22       18.78     15.97 o 
  10   5   3        2.44       28.85     22.15 o 
 -10   6   3        3.20       31.90     37.35 o 
  -9   6   3       62.84       44.79     29.28 o 
  -8   6   3        3.83       15.02     23.97 o 
  -7   6   3       21.48        5.49     19.24 o 
  -6   6   3      506.54      570.81     31.46 o 
  -5   6   3     5334.43     6189.74    169.30 o 
  -4   6   3      503.20      505.08     10.74 o 
  -3   6   3      303.31      272.43     10.45 o 
  -2   6   3     4807.58     5053.94    117.59 o 
  -1   6   3     1414.90     1576.83     40.70 o 
   0   6   3        8.60       16.01      9.03 o 
   1   6   3       67.60       55.80      8.64 o 
   2   6   3     1314.00     1385.31     22.33 o 
   3   6   3       22.40       17.06      3.93 o 
   4   6   3     1728.65     1761.03     42.89 o 
   5   6   3     1332.65     1533.95     60.86 o 
   6   6   3      432.91      417.95     72.17 o 
   7   6   3      110.58      126.75     25.98 o 
   8   6   3      458.90      581.59     72.23 o 
   9   6   3       64.59       27.35     19.64 o 
  -9   7   3      262.75      204.64     91.30 o 
  -8   7   3       27.13       32.23     29.26 o 
  -7   7   3       13.00       28.25     22.15 o 
  -6   7   3      504.23      545.68     34.29 o 
  -5   7   3      117.20      135.54     12.57 o 
  -4   7   3     1151.04     1184.71     44.38 o 
  -3   7   3      656.97      652.61     19.16 o 
  -2   7   3      354.95      345.68     13.17 o 
  -1   7   3      777.26      790.87     28.40 o 
   0   7   3        9.11       -0.94     10.42 o 
   1   7   3      378.58      401.90     17.30 o 
   2   7   3      907.71      924.33     22.20 o 
   3   7   3      362.46      375.68     14.83 o 
   4   7   3     1214.11     1198.45     41.61 o 
   5   7   3      148.49      156.03     33.45 o 
   6   7   3      484.07      572.71     34.25 o 
   7   7   3        2.02      -22.45     22.45 o 
   8   7   3      179.26      157.72     42.41 o 
   9   7   3       27.63       28.20     33.16 o 
  -9   8   3       95.70       54.85     46.37 o 
  -8   8   3        3.14       -7.83     36.45 o 
  -7   8   3      186.53      124.75     71.43 o 
  -6   8   3       53.52       56.49     23.37 o 
  -5   8   3       71.56       79.81     13.76 o 
  -4   8   3       50.77       54.34     12.14 o 
  -3   8   3      181.64      176.44     23.41 o 
  -2   8   3       93.05      116.46     18.43 o 
  -1   8   3       22.76       31.44     11.21 o 
   0   8   3       14.89       18.70      7.71 o 
   1   8   3      344.16      360.44     22.05 o 
   2   8   3      181.72      175.16     22.47 o 
   3   8   3      160.49      146.42     11.02 o 
   4   8   3        1.49       -4.23     10.89 o 
   5   8   3       23.52       35.98     11.19 o 
   6   8   3      218.05      226.98     36.45 o 
   7   8   3        5.85       18.31     11.84 o 
   8   8   3      126.19       76.68     32.33 o 
  -8   9   3       89.73       83.13     50.45 o 
  -7   9   3      155.53      138.73     68.46 o 
  -6   9   3      258.16      214.43     75.69 o 
  -5   9   3      178.80      170.52     34.87 o 
  -4   9   3      375.34      436.73     24.62 o 
  -3   9   3       46.47       35.20     11.84 o 
  -2   9   3      128.14      126.30     21.01 o 
  -1   9   3     1274.18     1457.33     46.72 o 
   0   9   3      575.81      599.01     23.95 o 
   1   9   3        7.68       14.12      8.99 o 
   2   9   3      230.37      236.84     31.10 o 
   3   9   3      502.87      519.66     31.78 o 
   4   9   3      131.91      138.61     23.10 o 
   5   9   3      245.41      235.47     44.77 o 
   6   9   3      593.85      661.23     64.73 o 
   7   9   3        1.75       49.16     26.24 o 
   8   9   3        8.32       24.76     24.71 o 
  -8  10   3        1.46        6.70     50.51 o 
  -7  10   3       85.21       49.04     55.39 o 
  -6  10   3       11.14        8.34     27.06 o 
  -5  10   3      324.30      276.88     29.70 o 
  -4  10   3        0.64       19.61     10.18 o 
  -3  10   3        4.44        4.40      8.51 o 
  -2  10   3      330.12      288.27     47.00 o 
  -1  10   3      145.64      139.90     18.67 o 
   0  10   3        1.99       17.54      9.81 o 
   1  10   3      130.94      126.49     17.63 o 
   2  10   3        8.25       11.90      9.17 o 
   3  10   3       48.39       37.75     15.33 o 
   4  10   3       21.14       35.20     14.32 o 
   5  10   3       33.96       41.63     15.93 o 
   6  10   3      165.80      145.97     42.82 o 
   7  10   3      106.96       57.61     34.05 o 
  -7  11   3      192.88      130.44     54.38 o 
  -6  11   3      100.55       62.38     42.46 o 
  -5  11   3       13.58        7.01     28.02 o 
  -4  11   3       73.45       71.43     21.27 o 
  -3  11   3      170.60      140.36     27.50 o 
  -2  11   3       11.21        4.23     10.78 o 
  -1  11   3       24.54       33.45     13.55 o 
   0  11   3      733.82      847.59     27.43 o 
   1  11   3      246.80      223.32     42.62 o 
   2  11   3        6.85       17.51      8.88 o 
   3  11   3      333.19      360.14     28.68 o 
   4  11   3       48.25       34.55     15.68 o 
   5  11   3        2.77        5.26     12.93 o 
   6  11   3       33.47       19.71     27.11 o 
  -6  12   3       40.67       41.91     25.25 o 
  -5  12   3        1.64       11.97     26.94 o 
  -4  12   3       62.40       40.51     19.76 o 
  -3  12   3       10.78       16.87     17.68 o 
  -2  12   3        1.26       13.74     13.39 o 
  -1  12   3      488.44      513.40     48.52 o 
   0  12   3      324.13      278.92     47.73 o 
   1  12   3       42.66       41.15     13.53 o 
   2  12   3       29.89       16.49     11.43 o 
   3  12   3       48.92       24.99     15.10 o 
   4  12   3       41.24       47.05     15.83 o 
   5  12   3       14.33       14.51     26.97 o 
  -4  13   3       46.46       34.90     25.14 o 
  -3  13   3        5.49       16.38     20.74 o 
  -2  13   3        0.08       13.57     15.67 o 
  -1  13   3       19.49        8.30     16.29 o 
   0  13   3       12.36       15.05     11.85 o 
   1  13   3        0.06       15.30     10.71 o 
   2  13   3       30.23       35.30     17.14 o 
   3  13   3       13.88       19.71     16.54 o 
   4  13   3       56.51       30.52     24.55 o 
  -1  14   3        8.88       13.70     13.86 o 
   0  14   3        5.01       -5.81     14.66 o 
   1  14   3      153.15      115.10     35.42 o 
  -9   0   4      401.25      456.81     29.78 o 
  -8   0   4      191.58      181.21     57.59 o 
  -7   0   4      471.32      451.14     34.90 o 
  -6   0   4     3278.35     3461.29    106.93 o 
  -5   0   4      924.52      967.22     35.55 o 
  -4   0   4       14.45       42.83      9.26 o 
  -3   0   4    22015.59    23579.03    886.47 o 
  -2   0   4    14390.32    15808.41    412.96 o 
  -1   0   4    12890.84    13254.66    234.23 o 
   1   0   4     8697.43     7722.27     99.09 o 
   2   0   4     2344.52     2242.74     31.41 o 
   3   0   4       39.89       58.97     15.43 o 
   4   0   4    12467.86    13620.70    684.57 o 
   5   0   4      214.68      192.75      6.97 o 
   6   0   4      377.95      357.91     11.92 o 
   7   0   4     3198.97     3868.60    224.77 o 
   8   0   4        3.41        3.60     21.80 o 
   9   0   4      113.62       85.98     35.00 o 
  10   0   4       34.08       44.73     35.91 o 
 -10   1   4        5.22       16.63     15.63 o 
  -9   1   4      331.09      287.17     72.85 o 
  -8   1   4       50.69       39.93     11.55 o 
  -7   1   4       33.85       28.14     10.49 o 
  -6   1   4        3.20        3.37      4.31 o 
  -5   1   4     1922.19     1989.40     27.35 o 
  -4   1   4     1841.11     2008.92     26.10 o 
  -3   1   4     3659.79     3685.32     62.81 o 
  -2   1   4     7187.22     7193.19     74.58 o 
  -1   1   4      354.76      432.97      8.81 o 
   0   1   4     1025.04     1083.37     13.66 o 
   1   1   4     3154.65     3151.53     28.17 o 
   2   1   4       60.12       57.59      6.63 o 
   3   1   4     1410.24     1406.53     21.36 o 
   4   1   4      245.91      252.62      4.97 o 
   5   1   4      716.38      735.20     17.18 o 
   6   1   4        8.03        9.45      3.05 o 
   7   1   4        8.51       22.11      7.51 o 
   8   1   4     1510.99     1692.79     90.22 o 
   9   1   4        0.57       -2.47     17.28 o 
  10   1   4       20.83       32.30     15.83 o 
 -10   2   4      100.35       96.58     48.53 o 
  -9   2   4       11.14      -12.32     30.79 o 
  -8   2   4      259.47      257.57     39.44 o 
  -7   2   4      889.18     1029.16     37.03 o 
  -6   2   4      697.30      671.08     28.85 o 
  -5   2   4      303.06      280.82      7.04 o 
  -4   2   4      196.96      150.61      7.74 o 
  -3   2   4      666.32      544.75     14.51 o 
  -2   2   4     3683.72     3533.44     69.85 o 
  -1   2   4     1531.11     1493.02     14.42 o 
   0   2   4     5532.80     5078.80     46.34 o 
   1   2   4       74.79       33.48      4.52 o 
   2   2   4     1006.62     1058.64     13.35 o 
   3   2   4     4657.16     4266.45    103.26 o 
   4   2   4     1334.79     1239.84     41.99 o 
   5   2   4      126.23      117.19     14.89 o 
   6   2   4      752.93      775.52     28.87 o 
   7   2   4      147.69      167.83     26.29 o 
   8   2   4       32.52       18.67     10.38 o 
   9   2   4       35.64       19.37     11.93 o 
  10   2   4      142.49      146.39     45.88 o 
 -10   3   4        5.23       36.93     14.81 o 
  -9   3   4      102.47       65.10     31.61 o 
  -8   3   4      940.11      854.37     26.22 o 
  -7   3   4      168.74      124.53     16.54 o 
  -6   3   4       70.02       52.03     12.86 o 
  -5   3   4      942.82      937.61     28.45 o 
  -4   3   4     5110.17     4885.76     82.90 o 
  -3   3   4     1741.02     2104.47     51.50 o 
  -2   3   4     3798.00     3418.47     51.53 o 
  -1   3   4    11150.31    10954.47    138.22 o 
   0   3   4      422.36      436.71      5.87 o 
   1   3   4      498.73      398.39      9.56 o 
   2   3   4      243.06      182.22      8.43 o 
   3   3   4     1463.63     1701.82     44.07 o 
   4   3   4       26.21       14.52     12.73 o 
   5   3   4     2498.30     2728.24     70.91 o 
   6   3   4     1991.62     2102.60     69.68 o 
   7   3   4      196.33      184.38     29.22 o 
   8   3   4      477.00      467.46     77.02 o 
   9   3   4      139.66      155.95     49.11 o 
  10   3   4       93.07       59.77     27.23 o 
 -10   4   4        1.88       45.95     35.01 o 
  -9   4   4      215.23      163.78     53.06 o 
  -8   4   4      322.00      296.55     26.40 o 
  -7   4   4      634.31      593.02     41.45 o 
  -6   4   4      372.86      369.60      9.09 o 
  -5   4   4     1200.28     1184.10     30.99 o 
  -4   4   4      622.00      569.26     20.15 o 
  -3   4   4      466.30      533.12     23.08 o 
  -2   4   4      132.62      127.09      7.36 o 
  -1   4   4     1738.91     1888.38     35.50 o 
   0   4   4      395.10      414.01     11.41 o 
   1   4   4     1463.65     1484.06     21.18 o 
   2   4   4     1457.86     1597.57     32.43 o 
   3   4   4       22.34       25.71     11.02 o 
   4   4   4      333.99      365.05     21.52 o 
   5   4   4        1.53      -15.42     15.42 o 
   6   4   4      290.61      320.41     45.03 o 
   7   4   4       35.37       36.03     13.09 o 
   8   4   4      112.05       98.03     19.63 o 
   9   4   4       93.89       70.66     16.13 o 
  10   4   4       57.36       52.23     48.03 o 
 -10   5   4       35.47        1.00     34.83 o 
  -9   5   4        1.23      -11.33     30.81 o 
  -8   5   4     1133.05     1114.26     29.46 o 
  -7   5   4      625.63      591.70     53.84 o 
  -6   5   4      423.36      453.25     24.02 o 
  -5   5   4     3861.23     4020.97    251.46 o 
  -4   5   4      284.20      277.51      9.77 o 
  -3   5   4      237.06      278.43     13.39 o 
  -2   5   4     1791.51     1694.31     36.00 o 
  -1   5   4     1876.92     1540.14     25.89 o 
   0   5   4       27.35       16.25      5.07 o 
   1   5   4      440.86      338.89     12.62 o 
   2   5   4    18937.42    22333.06    533.24 o 
   3   5   4     1712.31     1771.06     50.93 o 
   4   5   4     1041.47     1064.30     34.85 o 
   5   5   4      921.04      950.33     40.70 o 
   6   5   4       75.75      109.95     21.11 o 
   7   5   4        3.11       -9.28      9.84 o 
   8   5   4      146.23      146.32     30.55 o 
   9   5   4      347.21      324.18     73.83 o 
 -10   6   4       10.84        3.83     31.77 o 
  -9   6   4       46.97       56.60     35.71 o 
  -8   6   4      205.87      158.23     84.13 o 
  -7   6   4      167.47      173.68     33.00 o 
  -6   6   4        3.33       10.17     14.14 o 
  -5   6   4      742.73      735.59     26.35 o 
  -4   6   4      343.82      337.40     10.77 o 
  -3   6   4       55.88       52.34      9.07 o 
  -2   6   4     1638.09     1652.64     41.54 o 
  -1   6   4      354.96      366.02     24.97 o 
   0   6   4     1512.03     1539.15     30.22 o 
   1   6   4      109.35      144.73     15.91 o 
   2   6   4        0.57       -1.40      4.58 o 
   3   6   4     1584.30     1638.30     43.22 o 
   4   6   4       70.59       75.98      6.35 o 
   5   6   4       38.08       31.84     10.35 o 
   6   6   4      317.49      295.65     46.80 o 
   7   6   4       44.15       38.67     12.66 o 
   8   6   4        0.09        7.57     11.20 o 
   9   6   4       12.59       16.71     15.09 o 
  -9   7   4      143.68       95.62     51.63 o 
  -8   7   4       49.44       15.54     34.48 o 
  -7   7   4       19.84       19.56     16.51 o 
  -6   7   4        1.87       18.45      8.30 o 
  -5   7   4      388.96      480.30     28.53 o 
  -4   7   4      149.21      140.87      8.79 o 
  -3   7   4      565.38      538.55     12.82 o 
  -2   7   4     2253.82     2425.53     50.62 o 
  -1   7   4        7.35       15.21     11.17 o 
   0   7   4     1279.53     1345.07     38.51 o 
   1   7   4      285.53      247.92     34.84 o 
   2   7   4      783.33      771.64     22.42 o 
   3   7   4        6.73       11.26      8.63 o 
   4   7   4        3.17       -0.15      6.81 o 
   5   7   4      522.88      663.29     47.19 o 
   6   7   4        7.79       12.52      8.48 o 
   7   7   4      211.80      149.43     38.53 o 
   8   7   4      167.97      158.61     35.54 o 
   9   7   4        4.48        4.62     25.09 o 
  -9   8   4      189.51      128.87     53.47 o 
  -8   8   4       22.95        3.21     17.46 o 
  -7   8   4       15.13       15.96     43.70 o 
  -6   8   4     1706.96     1896.02    137.51 o 
  -5   8   4      131.32      136.71     29.13 o 
  -4   8   4       13.12       11.55     11.15 o 
  -3   8   4      327.61      348.52     16.12 o 
  -2   8   4       89.23      104.13     18.50 o 
  -1   8   4       24.13       24.75      8.72 o 
   0   8   4      249.98      249.07     21.23 o 
   1   8   4     2674.32     2826.14     84.26 o 
   2   8   4      546.05      552.11     21.23 o 
   3   8   4      224.64      241.52     15.34 o 
   4   8   4      923.01      934.12     45.93 o 
   5   8   4      572.16      552.58     30.91 o 
   6   8   4      168.39      140.60     32.89 o 
   7   8   4       45.71       42.15     14.10 o 
   8   8   4        5.09       -1.96     30.17 o 
  -8   9   4        4.60       28.03     22.59 o 
  -7   9   4      212.56      134.79     58.28 o 
  -6   9   4        2.83       -1.50     13.89 o 
  -5   9   4       51.96       45.42     12.68 o 
  -4   9   4      583.68      610.91     23.71 o 
  -3   9   4       30.94       17.14     11.38 o 
  -2   9   4        1.77       10.44     12.20 o 
  -1   9   4      341.08      369.34     35.37 o 
   0   9   4      566.21      590.81     27.28 o 
   1   9   4       69.13       82.46     13.92 o 
   2   9   4       11.17        4.36      8.30 o 
   3   9   4        0.42       -2.40      6.63 o 
   4   9   4      238.71      218.23     39.89 o 
   5   9   4        0.19       14.64     14.95 o 
   6   9   4      263.39      247.60     49.22 o 
   7   9   4        2.89       15.81     16.41 o 
   8   9   4        0.29       30.66     20.36 o 
  -8  10   4       17.70        7.53     19.52 o 
  -7  10   4       74.42       85.78     49.34 o 
  -6  10   4       43.16       16.91     36.50 o 
  -5  10   4       48.31        2.60     15.34 o 
  -4  10   4      383.29      404.76     30.53 o 
  -3  10   4      680.91      801.73     24.37 o 
  -2  10   4      128.13      129.94     21.14 o 
  -1  10   4       95.46       97.27     16.52 o 
   0  10   4      816.98      926.11     41.81 o 
   1  10   4        6.21        4.34     11.79 o 
   2  10   4        7.75       10.31     12.02 o 
   3  10   4      420.53      460.55     27.65 o 
   4  10   4      193.82      156.34     29.23 o 
   5  10   4      181.48      178.97     39.78 o 
   6  10   4      213.47      167.70     44.00 o 
   7  10   4       68.27       80.97     26.54 o 
  -7  11   4      106.66       63.57     59.42 o 
  -6  11   4        4.61       41.32     31.84 o 
  -5  11   4        5.18        0.21     23.68 o 
  -4  11   4       47.52       32.05     26.08 o 
  -3  11   4        1.48        5.86     20.74 o 
  -2  11   4        4.53       13.67      7.02 o 
  -1  11   4      168.74      186.66     30.16 o 
   0  11   4       26.09       21.12      8.22 o 
   1  11   4       10.15        3.76     12.14 o 
   2  11   4      175.57      178.01     35.01 o 
   3  11   4        5.05       -5.58     16.45 o 
   4  11   4       38.35       58.69     17.01 o 
   5  11   4       12.35       20.62     10.83 o 
   6  11   4       13.31       -0.23     33.31 o 
  -5  12   4        1.43        3.59     36.06 o 
  -4  12   4        5.93        5.63     10.75 o 
  -3  12   4       63.89       51.99     17.22 o 
  -2  12   4        1.05       -1.83     12.07 o 
  -1  12   4       86.29       63.01     17.67 o 
   0  12   4      148.83      121.55     19.76 o 
   1  12   4        3.11       14.57     13.25 o 
   2  12   4        1.85        0.26     16.87 o 
   3  12   4       37.45       21.36     15.61 o 
   4  12   4       90.01       74.50     26.54 o 
   5  12   4        1.26       28.36     20.76 o 
  -4  13   4      124.18       66.70     34.94 o 
  -3  13   4        5.37       10.53     16.38 o 
  -2  13   4       40.81       40.26     13.20 o 
  -1  13   4       57.34       38.61     19.13 o 
   0  13   4       12.02       24.82     10.11 o 
   1  13   4       20.72       32.43     12.37 o 
   2  13   4        2.49       10.89      9.93 o 
   3  13   4        3.56       10.19     11.51 o 
  -9   1   5      111.30      129.16     36.59 o 
  -8   1   5      628.56      756.86     47.16 o 
  -7   1   5      412.39      457.88     39.44 o 
  -6   1   5     5267.50     5227.90    126.19 o 
  -5   1   5     4782.75     4490.29     90.39 o 
  -4   1   5       71.80       81.33      5.34 o 
  -3   1   5     2299.40     1999.95     29.68 o 
  -2   1   5     3664.74     3123.06     58.67 o 
  -1   1   5     4766.93     4508.20     46.73 o 
   0   1   5      320.98      441.22     13.10 o 
   1   1   5     2983.91     2473.99     35.60 o 
   2   1   5     7794.60     7438.35    108.86 o 
   3   1   5       53.13       50.51      6.81 o 
   4   1   5     5562.02     5461.87    129.79 o 
   5   1   5     1284.08     1319.40     26.87 o 
   6   1   5        4.64        5.62      3.77 o 
   7   1   5      940.20      988.18     47.05 o 
   8   1   5      242.16      266.58     53.71 o 
   9   1   5      144.42       90.65     36.98 o 
  10   1   5       18.25       42.59     29.10 o 
 -10   2   5       28.67       26.97     18.96 o 
  -9   2   5       25.21        4.63     11.58 o 
  -8   2   5        0.71        3.14      8.52 o 
  -7   2   5      231.14      287.09     18.31 o 
  -6   2   5      794.49      758.16      9.81 o 
  -5   2   5       64.78       44.85      5.20 o 
  -4   2   5     2874.53     2676.00     42.35 o 
  -3   2   5      455.78      609.41     18.48 o 
  -2   2   5     7030.23     7148.76     89.13 o 
  -1   2   5     2438.20     2286.44     44.91 o 
   0   2   5      806.97      551.82     10.32 o 
   1   2   5       11.36       14.30      3.38 o 
   2   2   5     1482.52     1382.08     22.89 o 
   3   2   5     6414.38     6749.80    101.39 o 
   4   2   5       53.48       50.81     10.52 o 
   5   2   5     1312.54     1355.34     41.93 o 
   6   2   5      964.99     1010.55     32.75 o 
   7   2   5       30.62       20.03      9.05 o 
   8   2   5      220.38      217.35     37.81 o 
   9   2   5       12.49       11.82     15.17 o 
  10   2   5       21.31       -1.83     28.54 o 
  -9   3   5      209.66      186.97     45.76 o 
  -8   3   5       94.20       79.01     24.43 o 
  -7   3   5      762.29      753.05     38.91 o 
  -6   3   5      119.71      105.32      6.21 o 
  -5   3   5      175.26      157.80     34.44 o 
  -4   3   5      147.78      125.37     39.73 o 
  -3   3   5       14.06       35.58     13.38 o 
  -2   3   5     3871.61     3561.11     46.16 o 
  -1   3   5        4.32        0.25      3.52 o 
   0   3   5     5174.72     5056.71     69.73 o 
   1   3   5     4304.19     4157.10     82.43 o 
   2   3   5       31.35       12.98      5.32 o 
   3   3   5      800.12      798.55     23.40 o 
   4   3   5       76.63       87.79     13.62 o 
   5   3   5     1655.63     1754.58     50.46 o 
   6   3   5        1.24       13.78      8.67 o 
   7   3   5       20.47       17.45      6.19 o 
   8   3   5      392.85      483.59     44.19 o 
   9   3   5        4.87       -2.50     22.97 o 
  10   3   5       44.51       39.50     18.49 o 
 -10   4   5       10.19      -15.28     24.07 o 
  -9   4   5      394.47      405.61     94.52 o 
  -8   4   5      597.02      587.32     35.28 o 
  -7   4   5      193.12      178.32     43.79 o 
  -6   4   5      482.68      410.66     20.73 o 
  -5   4   5       72.08       77.19     16.55 o 
  -4   4   5     6148.51     6287.32    119.35 o 
  -3   4   5      289.40      244.11     22.67 o 
  -2   4   5     3785.60     4109.44    173.78 o 
  -1   4   5    10026.76    10282.69    192.03 o 
   0   4   5      486.11      356.89     11.05 o 
   1   4   5     1542.83     1577.57     24.20 o 
   2   4   5     8124.55     8318.28    116.54 o 
   3   4   5     1582.23     1386.19     39.59 o 
   4   4   5       59.29       56.48     16.64 o 
   5   4   5      195.90      220.47     30.21 o 
   6   4   5     1275.01     1452.14     60.14 o 
   7   4   5        3.08       11.39     11.97 o 
   8   4   5       14.75       12.61     13.90 o 
   9   4   5      722.52      958.86    161.28 o 
 -10   5   5       23.23       43.22     34.84 o 
  -9   5   5       95.19       74.21     60.21 o 
  -8   5   5      576.20      502.99     30.99 o 
  -7   5   5       40.01       42.34     17.56 o 
  -6   5   5      246.37      229.81     29.01 o 
  -5   5   5     1723.42     1762.71     82.61 o 
  -4   5   5        1.08        6.26      8.29 o 
  -3   5   5      114.46      115.00     11.55 o 
  -2   5   5      620.13      623.80     17.10 o 
  -1   5   5        2.90        5.76      6.06 o 
   0   5   5      119.28      147.53     18.95 o 
   1   5   5     2191.78     2417.84     53.64 o 
   2   5   5     3514.83     3822.01     83.57 o 
   3   5   5      718.63      740.81     24.66 o 
   4   5   5      157.40      151.29     28.55 o 
   5   5   5      446.59      490.65     63.14 o 
   6   5   5      160.51      135.87     20.54 o 
   7   5   5       32.81       19.71     17.16 o 
   8   5   5        0.15       11.28     15.10 o 
   9   5   5       19.94       13.31     15.88 o 
 -10   6   5      133.54      187.17     40.66 o 
  -9   6   5       32.80        2.26     34.83 o 
  -8   6   5      314.19      316.56    116.22 o 
  -7   6   5      704.04      833.26     42.99 o 
  -6   6   5        1.84        8.64      8.76 o 
  -5   6   5        4.93        8.13     12.69 o 
  -4   6   5      140.25      128.88     14.78 o 
  -3   6   5     5136.73     5915.67    202.68 o 
  -2   6   5      265.14      292.47     15.91 o 
  -1   6   5      994.94      990.62     25.05 o 
   0   6   5     4861.89     4897.38     80.04 o 
   1   6   5      329.09      338.01      9.36 o 
   2   6   5     1286.77     1376.61     36.36 o 
   3   6   5      679.75      659.06     19.61 o 
   4   6   5       46.27       51.61     14.19 o 
   5   6   5       37.73       26.14     11.25 o 
   6   6   5      180.79      208.05     39.81 o 
   7   6   5     1157.41     1320.30     38.40 o 
   8   6   5       54.97       44.62     15.93 o 
   9   6   5      124.89      100.63     31.25 o 
  -9   7   5      322.16      232.43    107.66 o 
  -8   7   5        2.67        1.89     37.59 o 
  -7   7   5        0.54        6.03     17.02 o 
  -6   7   5       75.54       84.52     23.20 o 
  -5   7   5       32.92       33.36     10.86 o 
  -4   7   5      273.22      270.11     20.56 o 
  -3   7   5      172.85      184.51     14.44 o 
  -2   7   5      734.84      709.79     24.57 o 
  -1   7   5      765.15      769.19     19.29 o 
   0   7   5     2476.18     2640.59     64.23 o 
   1   7   5     1788.90     1874.38     46.68 o 
   2   7   5      280.96      284.92      9.91 o 
   3   7   5       46.79       40.30      8.66 o 
   4   7   5      469.19      475.24     27.81 o 
   5   7   5       98.37      116.04     22.03 o 
   6   7   5       49.46       48.27     15.74 o 
   7   7   5      256.57      258.86     70.57 o 
   8   7   5       87.73      108.07     28.34 o 
  -9   8   5        9.49       26.27     19.51 o 
  -8   8   5       15.22        4.02     38.48 o 
  -7   8   5        7.39        6.01     17.73 o 
  -6   8   5       20.69       16.82     12.57 o 
  -5   8   5      258.67      263.90     41.35 o 
  -4   8   5      403.15      430.83     28.07 o 
  -3   8   5        2.11       -2.02      6.03 o 
  -2   8   5        0.41       -4.79      9.62 o 
  -1   8   5       46.72       55.25     13.73 o 
   0   8   5        2.21       -3.95     12.88 o 
   1   8   5      306.23      290.92     44.81 o 
   2   8   5      205.36      207.98     26.02 o 
   3   8   5      154.36      167.78     18.46 o 
   4   8   5      484.92      474.79     82.31 o 
   5   8   5       14.25        7.87     14.21 o 
   6   8   5       12.90       23.92     11.53 o 
   7   8   5       35.46       41.49     15.58 o 
   8   8   5       27.44       26.87     18.37 o 
  -8   9   5       55.52       56.48     45.10 o 
  -7   9   5        0.02       -5.39     75.68 o 
  -6   9   5      233.26      223.57     62.50 o 
  -5   9   5       25.78       28.08     10.01 o 
  -4   9   5      155.72      128.01     27.02 o 
  -3   9   5      276.01      317.85     32.33 o 
  -2   9   5      334.95      359.76     34.47 o 
  -1   9   5       93.60       95.81     15.79 o 
   0   9   5       95.24       91.82     18.58 o 
   1   9   5     1245.72     1407.67     51.53 o 
   2   9   5        5.35        2.94     10.61 o 
   3   9   5       13.22       15.92      8.59 o 
   4   9   5      465.55      527.12     37.47 o 
   5   9   5       70.27       74.66     22.46 o 
   6   9   5        0.84       -3.84     20.69 o 
   7   9   5       17.17       27.75     14.33 o 
  -7  10   5       34.77       33.10     31.08 o 
  -6  10   5       10.84        5.46     19.81 o 
  -5  10   5       27.42        0.90     17.43 o 
  -4  10   5       28.93       23.71     13.22 o 
  -3  10   5      689.84      732.35     28.04 o 
  -2  10   5      106.08       85.39     16.55 o 
  -1  10   5       12.15        6.89     13.21 o 
   0  10   5      575.03      658.81     29.63 o 
   1  10   5      372.74      395.36     34.88 o 
   2  10   5        0.48       -6.39     12.74 o 
   3  10   5        0.73        4.42     10.55 o 
   4  10   5       29.63       51.98     18.07 o 
   5  10   5       11.21       16.22     12.85 o 
   6  10   5       17.68       21.00     15.46 o 
   7  10   5       22.99       -6.40     28.67 o 
  -7  11   5        1.17       32.75     42.97 o 
  -6  11   5      111.50       84.35     54.25 o 
  -5  11   5      283.45      186.87     56.05 o 
  -4  11   5      214.08      199.49     53.28 o 
  -3  11   5       14.62       24.62     13.50 o 
  -2  11   5       84.34       80.12     19.64 o 
  -1  11   5        3.33       10.19     12.21 o 
   0  11   5        0.94       17.42      9.50 o 
   1  11   5       18.19       16.40      9.77 o 
   2  11   5      228.85      227.61     42.48 o 
   3  11   5        8.82       21.16     18.70 o 
   4  11   5       98.98       99.12     24.69 o 
   5  11   5      138.22      127.87     36.49 o 
   6  11   5       81.97       36.59     34.66 o 
  -5  12   5       10.78        4.19     27.06 o 
  -4  12   5      115.31       93.36     31.69 o 
  -3  12   5        1.98        5.40     16.20 o 
  -2  12   5        5.46        0.70     15.05 o 
  -1  12   5      172.51      148.47     25.96 o 
   0  12   5        8.20       17.27      9.41 o 
   1  12   5       77.74       76.42     19.32 o 
   2  12   5       68.92       43.38     16.67 o 
   3  12   5       64.76       56.35     25.03 o 
   4  12   5        4.63       24.31     15.96 o 
   5  12   5       45.68       40.41     18.31 o 
  -4  13   5       25.63       13.89     18.21 o 
  -3  13   5       12.63       17.19     13.31 o 
  -2  13   5       31.39       29.82     14.40 o 
  -1  13   5        2.19       -7.85     16.21 o 
   0  13   5        0.02      -14.61     14.61 o 
   1  13   5        1.96       23.16     12.73 o 
   2  13   5        1.41       13.70     14.30 o 
   3  13   5       71.92       50.92     25.38 o 
  -9   0   6        4.60       10.71     11.49 o 
  -8   0   6      461.32      576.71     43.92 o 
  -7   0   6     3174.87     3576.95    286.41 o 
  -6   0   6     3082.81     3336.22    121.41 o 
  -5   0   6       49.46       35.82      5.85 o 
  -4   0   6      392.28      281.08      8.82 o 
  -3   0   6      370.23      424.66     18.38 o 
  -2   0   6       30.15       23.56      9.74 o 
  -1   0   6    16672.78    17036.79    182.21 o 
   0   0   6     2356.76     2367.50     42.86 o 
   1   0   6     5900.69     5755.17    123.60 o 
   2   0   6     8282.80     8134.04    214.68 o 
   3   0   6     3251.35     2968.38     54.28 o 
   4   0   6     4955.33     4755.36     80.72 o 
   5   0   6      387.36      368.94     12.58 o 
   6   0   6     1411.94     1439.67     56.88 o 
   7   0   6        0.24       21.62     13.62 o 
   8   0   6       12.37       -8.93     42.74 o 
   9   0   6      389.05      396.09    170.80 o 
  10   0   6        1.28      -24.73     43.69 o 
  -9   1   6       19.09        5.93     10.16 o 
  -8   1   6       12.90       15.37      8.35 o 
  -7   1   6      557.55      558.07     29.40 o 
  -6   1   6       90.77       89.16     16.32 o 
  -5   1   6       43.60       44.09      9.58 o 
  -4   1   6        2.08        3.95      4.76 o 
  -3   1   6      650.10      564.59     26.57 o 
  -2   1   6      802.72      996.98     29.83 o 
  -1   1   6     2029.11     2167.05     43.70 o 
   0   1   6     3897.13     3832.08     70.63 o 
   1   1   6       29.79       56.97      8.15 o 
   2   1   6       24.18       31.48      6.04 o 
   3   1   6      544.83      482.91      7.64 o 
   4   1   6      678.79      697.25     12.45 o 
   5   1   6       24.13       22.95      5.18 o 
   6   1   6      113.62      108.02      7.91 o 
   7   1   6       73.88       57.23     10.47 o 
   8   1   6        9.86        4.00     20.00 o 
   9   1   6       16.93       16.97     22.26 o 
  10   1   6      136.54      148.80     70.47 o 
 -10   2   6       10.43       20.14      9.48 o 
  -9   2   6      101.36       92.31     33.56 o 
  -8   2   6      825.21      809.56     23.46 o 
  -7   2   6       25.32       24.30     10.48 o 
  -6   2   6      301.45      350.25     11.80 o 
  -5   2   6     2458.94     2459.96     55.49 o 
  -4   2   6     2185.62     2185.48     37.54 o 
  -3   2   6     1167.72     1392.97     26.90 o 
  -2   2   6     8891.57     8923.80    131.91 o 
  -1   2   6     4928.20     4754.83     86.24 o 
   0   2   6      544.30      577.97     16.25 o 
   1   2   6     2378.33     2262.14     42.31 o 
   2   2   6     4990.15     4813.24     62.25 o 
   3   2   6      930.38      934.24     16.48 o 
   4   2   6      467.84      479.88     19.24 o 
   5   2   6     2923.53     3215.34     87.27 o 
   6   2   6      199.47      215.95     14.51 o 
   7   2   6        7.39       20.18     10.21 o 
   8   2   6      440.93      414.27     74.76 o 
   9   2   6      107.46       97.97     36.28 o 
  10   2   6       62.28       51.66     22.23 o 
 -10   3   6       28.34       27.89     29.07 o 
  -9   3   6      420.85      435.43     38.45 o 
  -8   3   6       22.52       10.26     12.66 o 
  -7   3   6      572.82      497.10     35.87 o 
  -6   3   6     1554.68     1614.95     66.42 o 
  -5   3   6       12.84       25.39     13.48 o 
  -4   3   6     2359.10     2503.00     60.26 o 
  -3   3   6      836.79      644.29     17.83 o 
  -2   3   6     4636.90     4528.31    108.32 o 
  -1   3   6       14.33       10.47      2.84 o 
   0   3   6      604.75      462.79     12.78 o 
   1   3   6     2595.79     2414.71     30.55 o 
   2   3   6      106.99      109.26      5.50 o 
   3   3   6     2592.80     2821.08     73.43 o 
   4   3   6     1493.17     1563.08     49.67 o 
   5   3   6        4.84      -12.41     17.45 o 
   6   3   6      460.26      470.54     29.51 o 
   7   3   6      105.51      130.18     19.24 o 
   8   3   6      416.39      323.85     72.12 o 
   9   3   6      122.21      103.75     30.68 o 
 -10   4   6      128.70       92.91     65.98 o 
  -9   4   6       14.82        2.73     10.80 o 
  -8   4   6      266.32      235.36     46.66 o 
  -7   4   6       30.81       10.27     26.93 o 
  -6   4   6      115.45      130.98     28.23 o 
  -5   4   6      770.09      743.13     27.07 o 
  -4   4   6      912.41     1001.27     34.27 o 
  -3   4   6      143.95      148.26     28.17 o 
  -2   4   6      556.03      494.67     18.37 o 
  -1   4   6        1.49       -4.22      7.52 o 
   0   4   6     1549.58     1823.71     29.42 o 
   1   4   6      883.15     1000.70     32.59 o 
   2   4   6     2854.13     3251.57    128.30 o 
   3   4   6      768.37      740.06     19.31 o 
   4   4   6        0.17        7.57     19.98 o 
   5   4   6      728.27      773.50     34.47 o 
   6   4   6       30.41       32.53     13.48 o 
   7   4   6       34.39       34.95     11.98 o 
   8   4   6        2.31        3.31     14.15 o 
   9   4   6        2.85        1.23     17.14 o 
 -10   5   6       36.34       58.64     61.42 o 
  -9   5   6      171.57      127.54     43.85 o 
  -8   5   6        0.27        6.15     12.01 o 
  -7   5   6       48.11       26.29     19.54 o 
  -6   5   6      101.65       94.06     28.70 o 
  -5   5   6     1520.76     1536.56     68.74 o 
  -4   5   6      467.33      629.85     23.54 o 
  -3   5   6     1764.80     1706.16     44.25 o 
  -2   5   6       65.59       60.31      9.96 o 
  -1   5   6     3232.12     3242.50     66.11 o 
   0   5   6     1005.18      902.44     17.13 o 
   1   5   6     1727.36     1770.43     36.85 o 
   2   5   6       19.85       19.91      5.30 o 
   3   5   6      389.64      437.15      9.38 o 
   4   5   6      573.06      601.56     28.47 o 
   5   5   6      903.13      878.81     84.02 o 
   6   5   6      390.10      439.66     59.23 o 
   7   5   6      631.10      743.87     67.13 o 
   8   5   6       33.36       13.94     19.89 o 
   9   5   6      127.58      100.65     42.84 o 
 -10   6   6        1.30       10.81     39.62 o 
  -9   6   6       21.20       51.18     88.59 o 
  -8   6   6        4.13        6.61     14.53 o 
  -7   6   6      124.85       93.41     20.69 o 
  -6   6   6      261.87      218.04     33.61 o 
  -5   6   6      721.77      827.16     55.05 o 
  -4   6   6      367.06      403.61     21.58 o 
  -3   6   6      393.25      319.23     22.80 o 
  -2   6   6      577.90      603.32     19.49 o 
  -1   6   6      208.34      179.19     10.41 o 
   0   6   6       22.21       29.64      9.80 o 
   1   6   6        2.05        2.96      8.50 o 
   2   6   6      452.55      429.06     17.90 o 
   3   6   6       43.36       33.60      6.40 o 
   4   6   6      101.86      113.12     26.53 o 
   5   6   6      841.69      933.98     52.43 o 
   6   6   6       29.00       17.74     11.57 o 
   7   6   6       29.21       19.04     19.83 o 
   8   6   6       79.09       79.91     21.91 o 
   9   6   6        2.52       15.05     15.90 o 
  -9   7   6        2.47       24.57     26.41 o 
  -8   7   6       48.18       14.88     29.56 o 
  -7   7   6      352.66      399.44     25.32 o 
  -6   7   6       35.80       40.10     12.82 o 
  -5   7   6      339.99      269.75     36.95 o 
  -4   7   6      510.79      539.36     27.35 o 
  -3   7   6     1912.16     1985.07     75.63 o 
  -2   7   6      115.15       94.68     12.09 o 
  -1   7   6       60.44       66.78     14.57 o 
   0   7   6     1054.49     1069.14     33.19 o 
   1   7   6       38.15       36.24      9.50 o 
   2   7   6      527.64      568.14     28.33 o 
   3   7   6     1233.16     1290.93     52.75 o 
   4   7   6      420.73      397.96     57.69 o 
   5   7   6      414.12      479.51     37.45 o 
   6   7   6        3.38        7.68     10.25 o 
   7   7   6      358.14      339.39     71.08 o 
   8   7   6        6.34       31.97     13.91 o 
  -9   8   6       22.70       24.08     17.12 o 
  -8   8   6        3.86        4.48     30.37 o 
  -7   8   6      348.67      392.97     48.06 o 
  -6   8   6        6.39        9.81     10.40 o 
  -5   8   6       35.50       60.40     14.01 o 
  -4   8   6     2939.90     3506.22    166.08 o 
  -3   8   6      231.27      247.91     18.43 o 
  -2   8   6      401.61      446.32     43.82 o 
  -1   8   6     1598.26     1657.92     51.90 o 
   0   8   6        3.74       -4.10      9.69 o 
   1   8   6      514.23      581.26     34.67 o 
   2   8   6       62.46       43.73     10.47 o 
   3   8   6     1089.19     1230.19     58.05 o 
   4   8   6      310.35      261.44     55.64 o 
   5   8   6      202.01      210.75     38.91 o 
   6   8   6      461.81      424.90     91.99 o 
   7   8   6      217.41      176.29     43.25 o 
   8   8   6       99.75       91.53     29.23 o 
  -8   9   6      266.63      171.38     76.02 o 
  -7   9   6       13.83        8.09     50.04 o 
  -6   9   6        0.40       -8.84     17.40 o 
  -5   9   6        2.63       14.74     11.89 o 
  -4   9   6       42.04       40.08     13.62 o 
  -3   9   6      282.42      239.11     43.42 o 
  -2   9   6      540.64      511.13     29.98 o 
  -1   9   6      219.83      216.55     36.51 o 
   0   9   6      124.25      117.34     20.99 o 
   1   9   6      958.76     1007.35     47.82 o 
   2   9   6      192.42      210.83     20.86 o 
   3   9   6       17.49       28.48      8.69 o 
   4   9   6       15.80       33.86     13.08 o 
   5   9   6        0.55       10.81     13.35 o 
   6   9   6        8.97       19.03     12.45 o 
   7   9   6       44.79       38.03     17.97 o 
  -7  10   6        0.55       22.55     36.48 o 
  -6  10   6        1.55        3.06     37.84 o 
  -5  10   6      383.98      293.36     81.83 o 
  -4  10   6       94.14       75.68     24.74 o 
  -3  10   6      147.62      151.98     36.03 o 
  -2  10   6       35.31       48.58     12.43 o 
  -1  10   6      128.16      127.42     25.21 o 
   0  10   6      111.79       75.59     17.49 o 
   1  10   6      290.29      312.30     21.47 o 
   2  10   6      308.53      348.83     24.60 o 
   3  10   6        2.58        9.66     14.07 o 
   4  10   6        5.06       12.59     18.07 o 
   5  10   6      154.51      181.41     39.15 o 
   6  10   6        7.25       13.15     14.06 o 
  -6  11   6       30.72       41.84     35.44 o 
  -5  11   6       44.89       33.22     16.80 o 
  -4  11   6       10.51        3.57     15.08 o 
  -3  11   6       35.51       39.51     26.63 o 
  -2  11   6       11.60        7.51     12.38 o 
  -1  11   6       86.64       67.48     15.26 o 
   0  11   6       16.31       16.79     10.70 o 
   1  11   6       51.53       56.85     14.53 o 
   2  11   6        4.92        7.11      9.25 o 
   3  11   6        3.05       -3.10     16.79 o 
   4  11   6       40.28       37.09     15.57 o 
   5  11   6       15.57       19.14     12.37 o 
  -5  12   6        5.06        3.53     15.67 o 
  -4  12   6       37.75       25.03     16.65 o 
  -3  12   6        1.82       12.96     18.10 o 
  -2  12   6       33.05       38.19     13.80 o 
  -1  12   6       38.35       53.20     15.55 o 
   0  12   6       31.05       37.89     13.65 o 
   1  12   6        8.07       17.00      9.55 o 
   2  12   6       79.44       68.98     22.36 o 
   3  12   6        4.62      -19.46     22.37 o 
   4  12   6        0.43       18.96     12.66 o 
  -3  13   6       13.24       24.03     15.76 o 
  -2  13   6       58.49       30.37     11.72 o 
  -1  13   6       29.36       14.07     13.40 o 
   0  13   6       31.65       28.03     13.59 o 
   1  13   6       96.05       74.70     24.12 o 
   2  13   6       20.69        6.73     15.73 o 
 -10   1   7      147.16       86.11     66.99 o 
  -9   1   7        1.99       -4.85     14.56 o 
  -8   1   7      255.54      263.65     19.34 o 
  -7   1   7     1551.15     1549.96     72.91 o 
  -6   1   7       40.86       31.55      5.93 o 
  -5   1   7      183.27      171.06     14.75 o 
  -4   1   7     3486.51     3284.12     63.74 o 
  -3   1   7     6372.47     6612.08     90.02 o 
  -2   1   7       37.39       48.03      7.13 o 
  -1   1   7     7297.44     6622.16     77.77 o 
   0   1   7     6554.65     6471.09    114.48 o 
   1   1   7      978.54     1122.79     18.70 o 
   2   1   7     1353.87     1276.58     27.65 o 
   3   1   7     1136.14      954.06     14.74 o 
   4   1   7      255.75      260.28      9.27 o 
   5   1   7       25.84       29.97      8.78 o 
   6   1   7     1489.83     1612.67     61.23 o 
   7   1   7      469.81      470.13     36.37 o 
   8   1   7       39.35       44.74     19.74 o 
   9   1   7      329.70      287.37     87.47 o 
 -10   2   7      187.78       95.38     64.99 o 
  -9   2   7        4.25       11.93     15.27 o 
  -8   2   7       92.25       87.42     23.39 o 
  -7   2   7       67.31       74.24     15.11 o 
  -6   2   7      940.87      953.80     40.28 o 
  -5   2   7      543.47      518.38     18.16 o 
  -4   2   7     2720.32     2732.63     92.14 o 
  -3   2   7      163.21      122.20      5.45 o 
  -2   2   7      442.80      284.72      7.05 o 
  -1   2   7     3809.22     3967.02    101.30 o 
   0   2   7     3579.86     3923.30    113.56 o 
   1   2   7      969.08      834.44     22.20 o 
   2   2   7      775.88      733.39     15.17 o 
   3   2   7        0.62        3.07      3.32 o 
   4   2   7      137.46      152.00      7.04 o 
   5   2   7      917.19      916.89     36.75 o 
   6   2   7      125.44      141.33     16.32 o 
   7   2   7       56.62       65.28     20.09 o 
   8   2   7      148.87      162.60     46.53 o 
   9   2   7        1.39       21.26     20.82 o 
 -10   3   7       11.54       20.19     26.91 o 
  -9   3   7       86.33       87.46     30.17 o 
  -8   3   7       12.31       23.93     13.01 o 
  -7   3   7      241.63      305.04     29.42 o 
  -6   3   7     1972.14     2053.62     77.10 o 
  -5   3   7     2394.88     2479.52     65.46 o 
  -4   3   7       43.37       34.44     16.23 o 
  -3   3   7      132.57      187.49     30.74 o 
  -2   3   7      181.36      193.48      9.52 o 
  -1   3   7       73.09       97.98     14.99 o 
   0   3   7     2862.77     2897.44     53.99 o 
   1   3   7     1094.79      960.53     19.52 o 
   2   3   7      532.99      538.49     10.65 o 
   3   3   7     1443.07     1404.74     33.48 o 
   4   3   7      960.51      990.23     26.40 o 
   5   3   7     1167.84     1228.22     41.71 o 
   6   3   7       11.92       22.32     10.57 o 
   7   3   7      145.67      164.43     31.41 o 
   8   3   7       13.59        0.21     24.60 o 
   9   3   7       12.76       39.14     18.26 o 
 -10   4   7       55.17       37.55     36.57 o 
  -9   4   7      305.33      236.66     84.47 o 
  -8   4   7       59.95       44.34     20.27 o 
  -7   4   7       66.26       54.81     19.00 o 
  -6   4   7      786.54      790.66     40.45 o 
  -5   4   7      606.64      605.46     19.47 o 
  -4   4   7      546.60      546.36     23.50 o 
  -3   4   7      322.69      322.54     15.88 o 
  -2   4   7     3812.02     3898.57     54.45 o 
  -1   4   7      162.48      129.80      9.34 o 
   0   4   7      316.24      381.39      8.21 o 
   1   4   7     6879.88     7094.75    126.80 o 
   2   4   7      833.19      900.39     23.97 o 
   3   4   7       12.62       10.75      5.46 o 
   4   4   7     1873.78     2016.79     74.31 o 
   5   4   7      268.23      285.78     38.35 o 
   6   4   7        2.49        5.01     13.81 o 
   7   4   7      157.14      182.59     30.76 o 
   8   4   7      495.16      559.73     43.13 o 
   9   4   7       10.09       12.89     23.29 o 
 -10   5   7       40.94       26.86     27.06 o 
  -9   5   7       22.14       54.86     32.92 o 
  -8   5   7       63.61       48.31     17.73 o 
  -7   5   7        4.84       15.53     14.94 o 
  -6   5   7      111.84      160.34     35.13 o 
  -5   5   7      101.90       74.63     21.55 o 
  -4   5   7      157.83      189.35     38.89 o 
  -3   5   7     1801.11     1926.30     55.16 o 
  -2   5   7     1825.23     1849.48     52.63 o 
  -1   5   7        9.01       11.69      9.48 o 
   0   5   7     1161.04     1238.39     27.79 o 
   1   5   7      283.49      278.30     16.93 o 
   2   5   7       82.71       76.86     14.15 o 
   3   5   7      609.39      598.26     30.79 o 
   4   5   7      106.75      116.03     21.48 o 
   5   5   7      521.82      513.83     82.23 o 
   6   5   7       16.54        8.85     15.61 o 
   7   5   7      216.42      204.23     41.69 o 
   8   5   7      199.51      128.66     30.71 o 
   9   5   7        0.78       -5.89     26.01 o 
 -10   6   7        1.27       32.16     23.82 o 
  -9   6   7        1.76       34.50     81.70 o 
  -8   6   7      862.46      978.93     41.25 o 
  -7   6   7      341.75      324.58     62.15 o 
  -6   6   7      344.92      431.10     47.74 o 
  -5   6   7     1854.45     2085.96    148.80 o 
  -4   6   7      341.80      374.94     65.85 o 
  -3   6   7     1012.18     1063.44     25.95 o 
  -2   6   7      147.42      127.97     17.18 o 
  -1   6   7     1965.86     2104.25     50.46 o 
   0   6   7       67.15       66.47     13.58 o 
   1   6   7      231.85      225.02     25.12 o 
   2   6   7     4121.04     4432.99     93.04 o 
   3   6   7     1607.79     1724.84     55.07 o 
   4   6   7       89.02       90.80     21.55 o 
   5   6   7      651.12      716.04     49.17 o 
   6   6   7       10.56       29.50     13.37 o 
   7   6   7      149.17      169.94     27.63 o 
   8   6   7       11.90       20.58     19.51 o 
  -9   7   7      186.98      122.77     44.21 o 
  -8   7   7       76.40       64.37     28.81 o 
  -7   7   7      500.80      589.79     52.76 o 
  -6   7   7      172.52      127.80     33.12 o 
  -5   7   7       51.40       34.84     14.58 o 
  -4   7   7      706.13      833.64     51.51 o 
  -3   7   7        4.18        7.29      5.15 o 
  -2   7   7       20.19       16.44      6.53 o 
  -1   7   7       14.39       28.04      8.99 o 
   0   7   7       42.66       46.50     15.20 o 
   1   7   7      357.04      378.18     23.40 o 
   2   7   7      183.51      223.05     15.29 o 
   3   7   7     2223.66     2532.65     93.57 o 
   4   7   7       17.11       25.74     12.55 o 
   5   7   7      163.83      187.15     36.37 o 
   6   7   7       82.25       99.72     25.55 o 
   7   7   7       28.96       26.89     13.39 o 
   8   7   7        7.31       11.16      9.64 o 
  -9   8   7       23.26       31.58     32.99 o 
  -8   8   7        6.17      -15.08     39.71 o 
  -7   8   7      117.76       73.40     27.60 o 
  -6   8   7        2.71       24.57     11.22 o 
  -5   8   7      181.56      199.51     33.84 o 
  -4   8   7        5.97        1.95     13.29 o 
  -3   8   7      175.68      169.95     25.15 o 
  -2   8   7      439.88      436.02     20.15 o 
  -1   8   7      102.10      116.77     21.02 o 
   0   8   7       94.26      109.14     16.92 o 
   1   8   7        8.72        5.46     15.87 o 
   2   8   7      445.36      476.67     38.17 o 
   3   8   7       48.96       28.86     10.68 o 
   4   8   7        0.50       -2.56     14.20 o 
   5   8   7      126.73      122.56     30.61 o 
   6   8   7       65.11       72.47     17.26 o 
   7   8   7       18.84        9.72     15.49 o 
  -8   9   7       48.36       19.85     35.58 o 
  -7   9   7       78.63       84.70     34.20 o 
  -6   9   7      195.84      167.62     49.82 o 
  -5   9   7       39.09       38.35     21.08 o 
  -4   9   7      121.79      106.71     22.38 o 
  -3   9   7        9.19        6.26      9.93 o 
  -2   9   7       39.69       28.31     12.20 o 
  -1   9   7      476.69      565.13     36.77 o 
   0   9   7      416.00      504.25     42.19 o 
   1   9   7        4.48       -0.82     13.99 o 
   2   9   7       26.20       24.94      8.56 o 
   3   9   7      317.02      326.25     58.11 o 
   4   9   7       67.29       80.41     18.70 o 
   5   9   7       85.31       89.72     20.57 o 
   6   9   7      184.42      173.64     40.29 o 
   7   9   7        3.95        1.93     20.16 o 
  -7  10   7        0.96        9.07     51.34 o 
  -6  10   7       34.78       43.78     19.81 o 
  -5  10   7       17.71       20.24     13.87 o 
  -4  10   7        6.08        4.86     11.40 o 
  -3  10   7       30.18       22.24     18.91 o 
  -2  10   7        0.26        4.44     13.54 o 
  -1  10   7        3.64        6.98     10.23 o 
   0  10   7       10.34       21.33     15.99 o 
   1  10   7        3.15        3.30      9.88 o 
   2  10   7      170.29      126.39     28.95 o 
   3  10   7       78.05       57.78     17.32 o 
   4  10   7      100.17       76.29     19.06 o 
   5  10   7        5.18       -1.47     17.22 o 
   6  10   7       38.70       25.43     18.27 o 
  -6  11   7        2.24       14.07     40.74 o 
  -5  11   7       24.78       28.87     14.40 o 
  -4  11   7       12.28       15.27     18.03 o 
  -3  11   7      775.33      777.05     37.36 o 
  -2  11   7        9.13        1.50     15.82 o 
  -1  11   7      113.48      111.95     23.63 o 
   0  11   7       46.51       43.26     10.23 o 
   1  11   7       14.61       17.67     10.77 o 
   2  11   7       22.93       46.35     17.62 o 
   3  11   7       15.08       16.64     14.82 o 
   4  11   7      152.34      110.83     29.01 o 
   5  11   7        5.42       -7.08     23.17 o 
  -5  12   7       24.84       13.00     23.75 o 
  -4  12   7       34.48       26.45     17.58 o 
  -3  12   7        1.25        3.34     12.03 o 
  -2  12   7      220.03      154.43     42.24 o 
  -1  12   7       10.88       23.97     14.58 o 
   0  12   7       12.94        7.66     11.90 o 
   1  12   7      190.95      154.17     37.50 o 
   2  12   7       17.06        3.17     16.45 o 
   3  12   7       24.71       35.39     15.26 o 
   4  12   7       42.36       25.33     20.56 o 
  -3  13   7       16.23        0.94     15.83 o 
  -2  13   7        3.82       15.95     14.82 o 
  -1  13   7       20.69       16.60     10.60 o 
   0  13   7       14.19       16.02     10.43 o 
   1  13   7        0.06       12.80     11.30 o 
   2  13   7        0.53       11.60     14.80 o 
 -10   0   8        3.37      -12.35     34.50 o 
  -9   0   8      107.25      101.64     46.27 o 
  -8   0   8       72.59       83.18     24.14 o 
  -7   0   8      503.57      542.27     37.04 o 
  -6   0   8      568.82      608.39     27.93 o 
  -5   0   8     5435.20     6087.03    299.96 o 
  -4   0   8     1266.89     1164.25     33.73 o 
  -3   0   8     5702.94     5744.78    174.27 o 
  -2   0   8      892.48      910.67     50.60 o 
  -1   0   8     7290.65     7712.38    149.57 o 
   0   0   8     2049.59     2203.32     46.68 o 
   1   0   8     3147.30     3031.07    165.25 o 
   2   0   8       74.34       55.17     12.79 o 
   3   0   8     2746.14     2655.63     49.64 o 
   4   0   8     4541.40     4490.87    211.30 o 
   5   0   8     1489.80     1434.41     52.53 o 
   6   0   8     1822.50     1994.87    115.03 o 
   7   0   8      358.84      346.03     93.19 o 
   8   0   8        9.09       32.77     24.01 o 
   9   0   8       27.72       45.90     31.54 o 
 -10   1   8      113.60       74.40     54.94 o 
  -9   1   8      243.17      167.20     67.81 o 
  -8   1   8       77.33       68.06     19.51 o 
  -7   1   8      188.39      186.38     24.68 o 
  -6   1   8      669.04      721.85     26.06 o 
  -5   1   8     3572.75     3689.82     81.20 o 
  -4   1   8      211.47      213.68      8.57 o 
  -3   1   8      392.08      467.27      7.69 o 
  -2   1   8      114.08      151.32      7.93 o 
  -1   1   8     1999.29     2247.18     46.85 o 
   0   1   8        0.84       -5.16      7.15 o 
   1   1   8     3767.52     3916.51     89.38 o 
   2   1   8      681.62      660.09     10.90 o 
   3   1   8      637.24      637.46     16.08 o 
   4   1   8       43.79       38.54      8.87 o 
   5   1   8      790.44      749.08     23.53 o 
   6   1   8       17.70       26.26     11.37 o 
   7   1   8        9.11       21.55     16.74 o 
   8   1   8       16.28       23.85     16.55 o 
   9   1   8       91.58       66.68     26.78 o 
 -10   2   8      125.17      108.43     75.03 o 
  -9   2   8       18.13       23.48     11.72 o 
  -8   2   8       83.98       56.91     13.94 o 
  -7   2   8       13.41       22.07     12.85 o 
  -6   2   8     1168.19     1153.85     54.35 o 
  -5   2   8      324.64      344.27     33.79 o 
  -4   2   8        5.66        1.76      5.17 o 
  -3   2   8     2043.59     2060.86     36.67 o 
  -2   2   8      302.54      288.91     11.59 o 
  -1   2   8      267.21      348.83     12.09 o 
   0   2   8     3986.44     3974.21    108.52 o 
   1   2   8      287.62      208.46     14.74 o 
   2   2   8      104.38       89.90     16.62 o 
   3   2   8      202.89      179.50      6.62 o 
   4   2   8     2073.15     2033.04     44.61 o 
   5   2   8      256.10      268.06     18.66 o 
   6   2   8       16.67       15.17     12.21 o 
   7   2   8      385.78      438.57     37.25 o 
   8   2   8        2.44        0.87     22.81 o 
   9   2   8       17.00       21.68     28.04 o 
  -9   3   8        0.14       15.68     11.23 o 
  -8   3   8       16.41       20.13     11.27 o 
  -7   3   8      397.39      419.70     29.73 o 
  -6   3   8       15.26        5.87      7.14 o 
  -5   3   8      637.10      684.17     24.42 o 
  -4   3   8     4370.28     4466.78    139.01 o 
  -3   3   8        7.02       12.03      3.90 o 
  -2   3   8     1001.86      943.82     22.73 o 
  -1   3   8       80.61       86.97      8.14 o 
   0   3   8      432.26      394.01     10.47 o 
   1   3   8        6.10       20.30      5.54 o 
   2   3   8      208.33      225.02      9.68 o 
   3   3   8     1540.60     1658.05     38.52 o 
   4   3   8      120.85      140.79     20.19 o 
   5   3   8      302.35      325.30     49.10 o 
   6   3   8      645.88      728.45     26.07 o 
   7   3   8       22.66       18.62     13.31 o 
   8   3   8      198.62      214.81     45.05 o 
   9   3   8        6.83       16.21     20.24 o 
 -10   4   8       39.87       34.62     21.92 o 
  -9   4   8       33.66       17.52     12.54 o 
  -8   4   8      194.52      140.67     48.52 o 
  -7   4   8      462.05      463.23     24.13 o 
  -6   4   8       17.91       18.87     11.87 o 
  -5   4   8        7.90        0.69     14.38 o 
  -4   4   8      118.64       94.51     21.01 o 
  -3   4   8       29.12       20.52      8.62 o 
  -2   4   8     2103.81     2366.66     63.10 o 
  -1   4   8      182.17      199.71      9.76 o 
   0   4   8      131.75      117.55     20.39 o 
   1   4   8      405.90      413.38     12.70 o 
   2   4   8        0.15       -0.24      5.87 o 
   3   4   8        3.71       -3.54      5.28 o 
   4   4   8       40.41       36.08     13.17 o 
   5   4   8       87.49      105.61     19.07 o 
   6   4   8       95.12       90.14     15.76 o 
   7   4   8        0.52       -4.73     17.98 o 
   8   4   8      213.78      191.09     44.37 o 
   9   4   8        1.01       -2.34     62.49 o 
 -10   5   8      163.60      109.04    104.50 o 
  -9   5   8      171.14      152.16     79.65 o 
  -8   5   8      587.84      587.87     27.04 o 
  -7   5   8      160.46      152.20     35.96 o 
  -6   5   8       87.42       55.61     21.64 o 
  -5   5   8       76.01       47.29     23.01 o 
  -4   5   8      524.30      556.87     29.01 o 
  -3   5   8       47.53       65.17     16.45 o 
  -2   5   8     1001.18      990.86     24.77 o 
  -1   5   8     4411.80     4531.26    141.61 o 
   0   5   8      610.39      637.67     25.05 o 
   1   5   8     1609.01     1726.67     47.08 o 
   2   5   8     2541.03     2682.01     75.89 o 
   3   5   8      174.34      197.13     13.01 o 
   4   5   8       11.74       25.23     13.62 o 
   5   5   8      290.44      319.38     54.37 o 
   6   5   8      699.85      820.62     37.02 o 
   7   5   8       38.79       35.29     20.04 o 
   8   5   8      111.22       72.73     30.23 o 
  -9   6   8       16.91       29.87     19.83 o 
  -8   6   8        0.66       -8.90     19.45 o 
  -7   6   8       26.19       26.40     14.00 o 
  -6   6   8      202.51      258.19     44.95 o 
  -5   6   8        1.69        4.64     15.08 o 
  -4   6   8      446.09      489.40     34.10 o 
  -3   6   8      869.00      911.72     33.87 o 
  -2   6   8       78.56       84.28     12.95 o 
  -1   6   8      114.57      105.15     19.55 o 
   0   6   8      692.08      800.03     30.46 o 
   1   6   8      411.25      436.24     34.92 o 
   2   6   8      295.14      307.06     13.57 o 
   3   6   8      119.62      122.35     21.97 o 
   4   6   8      172.87      194.87     28.65 o 
   5   6   8       53.92       47.10     14.16 o 
   6   6   8        9.99      -21.21     21.21 o 
   7   6   8      183.33      137.13     29.63 o 
   8   6   8       10.02        6.34     15.01 o 
  -9   7   8        1.12        2.59     40.94 o 
  -8   7   8      384.44      356.60     74.99 o 
  -7   7   8      202.66      164.68     31.30 o 
  -6   7   8        0.86        4.47     15.23 o 
  -5   7   8       78.39      114.40     18.01 o 
  -4   7   8      200.75      232.98     38.55 o 
  -3   7   8        0.43       11.91      6.72 o 
  -2   7   8        6.28        3.37      8.04 o 
  -1   7   8      548.96      566.71     28.29 o 
   0   7   8      242.18      225.71     31.27 o 
   1   7   8       14.45       12.54     12.40 o 
   2   7   8     2738.99     3136.48     98.70 o 
   3   7   8      254.28      246.72     17.83 o 
   4   7   8       87.45       82.88     18.64 o 
   5   7   8       76.92       68.15     19.95 o 
   6   7   8      114.41      110.27     17.46 o 
   7   7   8        3.02       -0.16     16.09 o 
   8   7   8        2.86       10.14     12.98 o 
  -8   8   8        2.14       46.75     27.79 o 
  -7   8   8       36.05       41.04     22.42 o 
  -6   8   8       69.98       54.00     17.41 o 
  -5   8   8       20.03       21.22     13.50 o 
  -4   8   8       98.54      114.91     22.84 o 
  -3   8   8      125.91       82.65     27.43 o 
  -2   8   8     2470.13     2614.77     97.74 o 
  -1   8   8       16.38       18.87     11.06 o 
   0   8   8      229.26      285.93     24.82 o 
   1   8   8      796.75      945.52     44.37 o 
   2   8   8       48.43       61.18     18.37 o 
   3   8   8      203.89      195.15     41.39 o 
   4   8   8        3.36       16.93     23.69 o 
   5   8   8        5.31       17.91     15.69 o 
   6   8   8      164.10      129.09     33.43 o 
   7   8   8        7.36       11.69     20.07 o 
  -8   9   8       62.11       68.04     42.13 o 
  -7   9   8       96.18       85.25     35.32 o 
  -6   9   8       17.70       24.17     14.49 o 
  -5   9   8       46.69       36.82     15.07 o 
  -4   9   8      139.01      101.30     25.67 o 
  -3   9   8      479.97      467.94     91.01 o 
  -2   9   8       30.98       22.71     11.51 o 
  -1   9   8       29.83       24.91     11.66 o 
   0   9   8      102.41      119.91     19.67 o 
   1   9   8       89.16       93.71     24.06 o 
   2   9   8      109.02       87.90     19.37 o 
   3   9   8      402.88      389.74     83.05 o 
   4   9   8      116.19       78.81     18.85 o 
   5   9   8        2.14      -14.16     23.41 o 
   6   9   8       32.51       50.09     13.72 o 
  -7  10   8        1.52       -3.44     39.52 o 
  -6  10   8      319.44      254.12     94.39 o 
  -5  10   8        0.86        2.22     14.79 o 
  -4  10   8        5.15        0.65     19.90 o 
  -3  10   8      594.91      711.95     33.33 o 
  -2  10   8       12.23       -3.69     22.76 o 
  -1  10   8        0.08        3.96     12.26 o 
   0  10   8      251.86      220.21     47.06 o 
   1  10   8       35.12       24.07     15.72 o 
   2  10   8       39.51       25.94     10.11 o 
   3  10   8       12.45       16.19     18.04 o 
   4  10   8      472.12      556.63     46.23 o 
   5  10   8        7.56        8.98     21.78 o 
   6  10   8        3.75       -0.33     16.29 o 
  -6  11   8        5.88       14.82     14.44 o 
  -5  11   8        0.33       14.20     18.95 o 
  -4  11   8        1.09        2.20     18.65 o 
  -3  11   8        6.17        4.99     18.68 o 
  -2  11   8       72.50       75.63     18.35 o 
  -1  11   8        6.07       19.69     12.16 o 
   0  11   8      258.36      196.44     40.67 o 
   1  11   8       67.05       46.66     14.97 o 
   2  11   8       28.50       26.12     16.15 o 
   3  11   8        0.15        1.94     16.50 o 
   4  11   8       41.04       32.75     15.31 o 
   5  11   8       17.78       20.63     15.85 o 
  -5  12   8       21.88       50.11     22.87 o 
  -4  12   8       50.15       52.02     20.42 o 
  -3  12   8       12.58        4.02     17.63 o 
  -2  12   8       14.54       22.02     13.80 o 
  -1  12   8       19.70       27.40     17.31 o 
   0  12   8        1.34        3.39     12.64 o 
   1  12   8        2.11        9.27     17.52 o 
   2  12   8       17.82       29.61     13.25 o 
   3  12   8        0.37        7.13     12.69 o 
  -2  13   8        8.67       23.94     13.20 o 
  -1  13   8        2.55       -3.68     21.70 o 
   0  13   8        0.84       16.72      8.61 o 
   1  13   8        1.65        3.59     14.10 o 
 -10   1   9      117.66       56.32     65.09 o 
  -9   1   9      192.00      136.98     53.90 o 
  -8   1   9      363.54      438.49     20.64 o 
  -7   1   9       39.88       39.11     14.13 o 
  -6   1   9     1107.51     1155.67     38.74 o 
  -5   1   9      916.91      857.96     87.56 o 
  -4   1   9      216.12      246.91      6.30 o 
  -3   1   9        5.83        6.10      5.92 o 
  -2   1   9     2285.21     2116.69     52.23 o 
  -1   1   9      994.76      950.45     27.14 o 
   0   1   9      228.45      267.68     12.46 o 
   1   1   9     2829.56     2900.24     43.11 o 
   2   1   9     1013.60      926.73     16.74 o 
   3   1   9        2.60        2.69      4.74 o 
   4   1   9      587.54      553.97     20.43 o 
   5   1   9      605.23      652.36     25.86 o 
   6   1   9       21.19       25.06      6.25 o 
   7   1   9       52.16       61.04     17.39 o 
   8   1   9      146.27      182.11     48.82 o 
   9   1   9       86.72      101.04     31.87 o 
 -10   2   9       26.75       37.26     24.33 o 
  -9   2   9      567.34      557.70     62.65 o 
  -8   2   9      243.00      230.07     23.99 o 
  -7   2   9      481.20      510.74     34.45 o 
  -6   2   9      969.18      905.01     40.23 o 
  -5   2   9     1042.44     1040.42     37.66 o 
  -4   2   9       66.30       61.60      5.55 o 
  -3   2   9       16.94       21.40      5.30 o 
  -2   2   9     1015.23     1073.48     23.90 o 
  -1   2   9     1575.33     1656.00     44.56 o 
   0   2   9     1458.51     1272.43     38.67 o 
   1   2   9     2667.87     3080.87     70.69 o 
   2   2   9     4546.44     5278.28    278.38 o 
   3   2   9     1629.77     1700.15     34.96 o 
   4   2   9        1.83        1.71      3.93 o 
   5   2   9      298.91      291.36     14.48 o 
   6   2   9       16.96       15.92      9.92 o 
   7   2   9      100.68       88.53     29.68 o 
   8   2   9       37.12       35.97     18.58 o 
   9   2   9       61.67       41.46     25.61 o 
  -9   3   9        1.57        8.53     15.81 o 
  -8   3   9       70.28       68.37     22.62 o 
  -7   3   9      131.38       78.62     27.88 o 
  -6   3   9      291.40      295.89     41.85 o 
  -5   3   9       25.54       15.36     13.47 o 
  -4   3   9     1054.93     1125.00     37.57 o 
  -3   3   9     1330.91     1319.84     88.94 o 
  -2   3   9      283.52      258.13     10.44 o 
  -1   3   9      786.17      789.75     17.87 o 
   0   3   9     2747.59     2904.26     45.00 o 
   1   3   9       28.28       21.89      6.00 o 
   2   3   9      107.71      115.10     10.70 o 
   3   3   9      233.06      236.80     12.88 o 
   4   3   9      551.00      544.80     26.64 o 
   5   3   9       89.09      102.35     19.53 o 
   6   3   9      591.85      583.40     45.45 o 
   7   3   9      144.75      134.33     26.69 o 
   8   3   9       11.01       37.64     15.54 o 
   9   3   9       27.24       42.50     22.16 o 
  -9   4   9        8.70       12.85     18.51 o 
  -8   4   9       52.37       22.81     11.56 o 
  -7   4   9      528.46      570.99     28.18 o 
  -6   4   9       56.10       66.74     17.74 o 
  -5   4   9      629.32      675.41     62.49 o 
  -4   4   9     3422.05     3710.88    118.05 o 
  -3   4   9     1316.90     1389.61     51.42 o 
  -2   4   9      291.77      305.90     13.78 o 
  -1   4   9      473.08      479.18     16.32 o 
   0   4   9     3091.95     3252.58     80.13 o 
   1   4   9        2.45        7.43      6.50 o 
   2   4   9       83.92       79.12     11.22 o 
   3   4   9     3152.79     3405.71     91.54 o 
   4   4   9       13.26       14.85     24.39 o 
   5   4   9       89.93       66.33     16.38 o 
   6   4   9     1021.95     1204.16     30.65 o 
   7   4   9       23.39       46.50     16.66 o 
   8   4   9       17.80        0.52     14.64 o 
 -10   5   9       28.28       11.26     20.60 o 
  -9   5   9       21.37       36.66     25.55 o 
  -8   5   9       58.84       77.88     28.32 o 
  -7   5   9        3.10       11.08     37.33 o 
  -6   5   9       15.82       25.74     32.42 o 
  -5   5   9       80.55       74.32     25.81 o 
  -4   5   9       19.81       26.13     13.06 o 
  -3   5   9      197.01      204.49      9.29 o 
  -2   5   9      207.03      216.60     10.08 o 
  -1   5   9      189.01      188.16     12.68 o 
   0   5   9       14.09       -1.50     11.54 o 
   1   5   9      290.76      305.58     18.16 o 
   2   5   9      165.54      210.36     15.20 o 
   3   5   9      179.26      184.74      9.43 o 
   4   5   9       54.89       75.07     17.16 o 
   5   5   9       61.49       66.39     14.17 o 
   6   5   9        0.20       11.49     18.12 o 
   7   5   9       77.86       72.66     17.47 o 
   8   5   9       83.67       39.89     21.92 o 
  -9   6   9        7.49       10.08     22.15 o 
  -8   6   9      115.26      113.85     29.18 o 
  -7   6   9       13.93       14.51     19.63 o 
  -6   6   9      145.26      193.99     25.99 o 
  -5   6   9      175.02      204.62     29.99 o 
  -4   6   9      941.36     1021.52     63.56 o 
  -3   6   9     1490.01     1652.80     56.42 o 
  -2   6   9      193.65      220.50     12.44 o 
  -1   6   9     1557.16     1801.25     70.51 o 
   0   6   9      164.84      186.52     33.80 o 
   1   6   9      351.73      363.21     27.06 o 
   2   6   9       78.92       77.00     12.79 o 
   3   6   9        7.49       15.50      8.95 o 
   4   6   9      433.83      601.36     79.10 o 
   5   6   9       37.75       28.30     16.66 o 
   6   6   9      387.50      374.33     79.61 o 
   7   6   9      168.51      147.94     41.97 o 
   8   6   9       18.83       22.07     16.05 o 
  -9   7   9       43.35       14.33     33.97 o 
  -8   7   9        1.88      -14.32     25.75 o 
  -7   7   9       33.18       38.97     20.50 o 
  -6   7   9        3.64       -7.77     14.38 o 
  -5   7   9      483.52      584.67     34.37 o 
  -4   7   9        7.53        9.75     20.08 o 
  -3   7   9        1.94       13.43      9.08 o 
  -2   7   9      792.84      880.32     32.75 o 
  -1   7   9      223.42      257.98     27.50 o 
   0   7   9      167.63      169.53     29.89 o 
   1   7   9      477.70      545.90     38.90 o 
   2   7   9        2.13       19.10     16.54 o 
   3   7   9       24.28       25.55     17.85 o 
   4   7   9       38.57       26.83     16.52 o 
   5   7   9      319.65      362.51     64.95 o 
   6   7   9        5.76       -4.32     15.64 o 
   7   7   9       22.10        1.43     17.02 o 
  -8   8   9        3.86       55.04     43.91 o 
  -7   8   9      125.02      123.75     34.05 o 
  -6   8   9      142.15      145.55     31.02 o 
  -5   8   9       12.13       21.88     13.92 o 
  -4   8   9      172.64      149.01     29.87 o 
  -3   8   9      130.35      107.14     27.32 o 
  -2   8   9       41.45       34.52     12.07 o 
  -1   8   9       81.31       94.43     23.11 o 
   0   8   9      297.47      289.42     26.17 o 
   1   8   9       11.67       -0.11     15.73 o 
   2   8   9      121.60      115.81     25.82 o 
   3   8   9      109.57       98.81     29.86 o 
   4   8   9       29.26        7.34     14.68 o 
   5   8   9      156.11      116.44     26.27 o 
   6   8   9        5.03       22.41     26.48 o 
   7   8   9       10.71       12.30     14.66 o 
  -8   9   9       33.70       36.42     35.07 o 
  -7   9   9       48.03       39.30     21.67 o 
  -6   9   9       61.84       59.09     19.89 o 
  -5   9   9       83.40       80.04     27.53 o 
  -4   9   9      104.40       93.80     30.01 o 
  -3   9   9        7.59       14.82     12.58 o 
  -2   9   9      741.11      817.40     29.47 o 
  -1   9   9       47.97       53.85     12.89 o 
   0   9   9       49.58       51.97     12.94 o 
   1   9   9       51.04       63.82     16.27 o 
   2   9   9       91.15      112.34     29.27 o 
   3   9   9       40.60       25.32     20.41 o 
   4   9   9      150.66      171.58     30.57 o 
   5   9   9      115.76       96.81     28.86 o 
   6   9   9        4.81       -8.26     19.56 o 
  -7  10   9      124.57       74.15     48.84 o 
  -6  10   9       69.72       57.00     28.97 o 
  -5  10   9       35.42       16.82     18.16 o 
  -4  10   9        3.59       12.98     14.17 o 
  -3  10   9      314.23      264.06     78.49 o 
  -2  10   9        0.82        6.10     15.96 o 
  -1  10   9        5.48       11.64     12.44 o 
   0  10   9        0.76        0.74     12.83 o 
   1  10   9        0.17        4.29     17.28 o 
   2  10   9       68.22       62.02     21.50 o 
   3  10   9      154.17      130.25     30.55 o 
   4  10   9      140.80      109.53     37.01 o 
   5  10   9       29.74       -4.87     24.11 o 
  -6  11   9      125.63      103.29     48.23 o 
  -5  11   9        0.50      -21.71     22.80 o 
  -4  11   9       13.94       29.10     23.50 o 
  -3  11   9       59.03       62.90     23.73 o 
  -2  11   9       27.53       28.61     14.31 o 
  -1  11   9      340.56      294.87     61.28 o 
   0  11   9       10.67       32.75     11.04 o 
   1  11   9      101.06       79.40     22.59 o 
   2  11   9       76.71       66.51     23.20 o 
   3  11   9        1.24       21.54     16.40 o 
   4  11   9       88.21      111.14     36.38 o 
  -4  12   9        5.65        0.99     16.26 o 
  -3  12   9        0.57      -25.73     25.73 o 
  -2  12   9        0.34        4.34     18.91 o 
  -1  12   9        0.51       16.75     16.90 o 
   0  12   9      159.84      121.00     32.94 o 
   1  12   9        7.39       18.93     13.52 o 
   2  12   9        4.33       27.46     14.50 o 
   3  12   9      102.16       89.16     31.14 o 
 -10   0  10      134.39      106.68     83.05 o 
  -9   0  10      471.69      413.61     39.26 o 
  -8   0  10        6.40       34.61     27.03 o 
  -7   0  10      163.92      197.43     17.68 o 
  -6   0  10      791.37      838.08     41.99 o 
  -5   0  10        7.34        6.37      5.86 o 
  -4   0  10      155.51      171.01      8.96 o 
  -3   0  10     2737.75     3020.19    148.12 o 
  -2   0  10     1146.61     1191.34     27.75 o 
  -1   0  10      302.88      279.57     31.06 o 
   0   0  10     1522.08     1665.36     54.55 o 
   1   0  10     3495.98     3915.70    280.22 o 
   2   0  10      152.18      130.29     25.56 o 
   3   0  10      424.54      428.36     28.96 o 
   4   0  10       57.04       56.31     18.56 o 
   5   0  10     1156.98     1208.37     69.89 o 
   6   0  10       23.04       18.72     18.50 o 
   7   0  10      213.69      154.13     61.27 o 
   8   0  10       99.42      109.02     52.84 o 
   9   0  10       24.09       60.47     26.57 o 
 -10   1  10       21.11       20.01     23.09 o 
  -9   1  10      215.30      175.68     77.88 o 
  -8   1  10      255.96      215.03     50.13 o 
  -7   1  10       30.94       18.60     11.88 o 
  -6   1  10        2.29        7.49      4.70 o 
  -5   1  10      685.64      675.83     24.00 o 
  -4   1  10      470.32      520.06     46.84 o 
  -3   1  10     3307.28     3488.11     82.89 o 
  -2   1  10     2437.37     2646.56     54.83 o 
  -1   1  10      387.63      364.48     13.67 o 
   0   1  10       13.11       -8.32     12.88 o 
   1   1  10      387.26      355.60     17.29 o 
   2   1  10     1091.66     1193.10     32.00 o 
   3   1  10      109.14       82.28     14.86 o 
   4   1  10       12.27        8.59      4.58 o 
   5   1  10        8.05       -3.71      6.92 o 
   6   1  10       63.94       42.71     14.02 o 
   7   1  10      317.41      348.22     77.92 o 
   8   1  10        9.07       17.84     16.20 o 
   9   1  10       58.95       33.06     21.46 o 
 -10   2  10        0.54       23.78     19.47 o 
  -9   2  10       39.27       15.95     20.32 o 
  -8   2  10      178.22      136.11     41.54 o 
  -7   2  10       88.67       91.71     22.15 o 
  -6   2  10       80.94       71.85     20.87 o 
  -5   2  10      104.51       98.33      5.65 o 
  -4   2  10     2554.54     2665.01    121.23 o 
  -3   2  10      138.44      156.25      9.12 o 
  -2   2  10      319.85      351.56     12.11 o 
  -1   2  10     2475.49     2581.84     63.96 o 
   0   2  10       41.24       36.66     12.24 o 
   1   2  10       40.73       21.99      9.47 o 
   2   2  10     1548.56     1580.93     34.03 o 
   3   2  10      803.20      780.47     23.24 o 
   4   2  10        8.73        7.22      7.10 o 
   5   2  10      212.57      198.89     30.83 o 
   6   2  10      403.14      381.06     29.25 o 
   7   2  10        6.04       23.21     15.60 o 
   8   2  10        6.00       35.09     19.67 o 
 -10   3  10      212.58      135.74     87.59 o 
  -9   3  10       38.63       29.23     19.97 o 
  -8   3  10        2.74       -1.67     14.26 o 
  -7   3  10      599.33      631.76     25.20 o 
  -6   3  10      676.20      655.51     43.03 o 
  -5   3  10      711.09      770.81     36.56 o 
  -4   3  10      303.27      297.79     29.26 o 
  -3   3  10      407.01      355.01     25.45 o 
  -2   3  10     2483.79     2638.69     89.55 o 
  -1   3  10       45.22       32.91      8.92 o 
   0   3  10     3567.56     3856.23     94.91 o 
   1   3  10     1314.81     1381.67     37.99 o 
   2   3  10      165.75      178.55      8.20 o 
   3   3  10      860.12      955.68     29.76 o 
   4   3  10       55.89       48.96     11.55 o 
   5   3  10      441.73      375.27     60.38 o 
   6   3  10      116.21       91.25     20.54 o 
   7   3  10      166.31      168.02     51.24 o 
   8   3  10      154.28      126.42     40.22 o 
  -9   4  10       10.15       13.30     10.81 o 
  -8   4  10        0.45       16.29     12.49 o 
  -7   4  10      412.67      424.32     53.59 o 
  -6   4  10      140.01       97.84     31.17 o 
  -5   4  10     1138.58     1223.28     70.77 o 
  -4   4  10        0.71       -6.37     17.16 o 
  -3   4  10      639.94      619.72     30.66 o 
  -2   4  10       16.53       10.03      7.11 o 
  -1   4  10       16.33        6.13      6.37 o 
   0   4  10      214.01      202.76     18.80 o 
   1   4  10       22.77       30.35     11.85 o 
   2   4  10        6.72        4.37      5.87 o 
   3   4  10      794.11      758.52     19.70 o 
   4   4  10      253.07      236.66     16.95 o 
   5   4  10       33.68       16.18     13.30 o 
   6   4  10        6.60       -8.80     17.83 o 
   7   4  10        0.58        0.72     16.55 o 
   8   4  10        1.89      -20.54     25.62 o 
  -9   5  10       39.58       32.76     22.06 o 
  -8   5  10      366.70      292.82    100.09 o 
  -7   5  10       31.56       26.04     20.02 o 
  -6   5  10       49.56       27.61     37.72 o 
  -5   5  10      643.95      663.95     45.85 o 
  -4   5  10      902.00      996.00     40.71 o 
  -3   5  10      717.59      795.99     37.99 o 
  -2   5  10      159.58      157.77      8.55 o 
  -1   5  10       49.16       66.08     13.20 o 
   0   5  10       15.29       20.78      9.74 o 
   1   5  10      175.99      197.78     30.50 o 
   2   5  10      696.73      733.87     22.87 o 
   3   5  10     1213.50     1337.21     57.69 o 
   4   5  10      398.87      479.25     39.95 o 
   5   5  10      119.10      124.66     21.74 o 
   6   5  10      160.07      156.01     29.63 o 
   7   5  10       84.18       92.56     27.40 o 
   8   5  10        1.06       27.44     15.18 o 
  -9   6  10       71.46       36.00     21.46 o 
  -8   6  10       24.50       27.63     26.02 o 
  -7   6  10       37.01       51.19     17.49 o 
  -6   6  10       28.86       39.97     18.25 o 
  -5   6  10       21.14       29.43     15.27 o 
  -4   6  10       17.04       36.04     17.53 o 
  -3   6  10        9.59      -13.33     20.85 o 
  -2   6  10      455.83      412.39     17.81 o 
  -1   6  10      490.24      552.02     25.45 o 
   0   6  10        1.62      -15.35     17.63 o 
   1   6  10       15.10       23.03     12.40 o 
   2   6  10      460.91      590.42     43.13 o 
   3   6  10        1.32        3.45     13.81 o 
   4   6  10       24.12       35.21     13.50 o 
   5   6  10       29.90       45.12     17.01 o 
   6   6  10        7.28       34.97     17.55 o 
   7   6  10       75.23       54.36     20.86 o 
  -9   7  10       37.00       36.91     28.81 o 
  -8   7  10        7.68       14.21     13.04 o 
  -7   7  10        2.89       11.65     20.58 o 
  -6   7  10      356.67      345.62     54.86 o 
  -5   7  10       79.82      104.87     25.97 o 
  -4   7  10       11.47       27.25     13.23 o 
  -3   7  10      243.74      250.03     35.94 o 
  -2   7  10      170.96      153.74     29.43 o 
  -1   7  10      112.09       98.11     22.06 o 
   0   7  10      159.48      193.15     29.46 o 
   1   7  10      436.39      479.59     42.45 o 
   2   7  10       26.97        0.66     16.72 o 
   3   7  10        0.99       10.44     18.15 o 
   4   7  10      453.10      650.04     80.83 o 
   5   7  10        9.35       14.41     13.38 o 
   6   7  10       10.06       19.78     18.67 o 
   7   7  10       89.53       87.47     28.09 o 
  -8   8  10        2.98       -7.41     25.32 o 
  -7   8  10      258.22      276.38     53.22 o 
  -6   8  10        0.37       16.78     18.51 o 
  -5   8  10      543.44      709.24     76.05 o 
  -4   8  10       74.04       75.35     18.80 o 
  -3   8  10      166.76      156.61     28.46 o 
  -2   8  10      688.60      738.33     22.90 o 
  -1   8  10       86.38      107.22     23.07 o 
   0   8  10      494.26      600.67     68.64 o 
   1   8  10        3.19       13.58     11.98 o 
   2   8  10       80.10      130.24     23.63 o 
   3   8  10      484.07      473.39     91.54 o 
   4   8  10       86.42       73.28     18.09 o 
   5   8  10      261.41      243.30     48.33 o 
   6   8  10        9.31        9.66     16.45 o 
  -7   9  10      118.36      220.72    100.20 o 
  -6   9  10      344.16      284.41     56.64 o 
  -5   9  10       11.64       17.49     14.40 o 
  -4   9  10        1.61        8.53     34.33 o 
  -3   9  10       19.57       19.17     13.62 o 
  -2   9  10      207.15      188.71     34.61 o 
  -1   9  10        4.81        9.83      9.15 o 
   0   9  10      200.94      218.34     35.53 o 
   1   9  10      137.11      129.20     26.70 o 
   2   9  10       23.74       23.85     13.72 o 
   3   9  10       40.82       19.56     13.30 o 
   4   9  10      228.22      154.14     40.23 o 
   5   9  10      121.73      125.08     29.54 o 
   6   9  10        3.27       -0.84     18.62 o 
  -6  10  10        1.24        2.16     19.52 o 
  -5  10  10        1.60       18.34     15.67 o 
  -4  10  10      165.56      167.62     36.64 o 
  -3  10  10        2.14        0.68     16.86 o 
  -2  10  10        3.91       -1.26     22.66 o 
  -1  10  10      334.40      384.20     29.42 o 
   0  10  10       66.20       63.91     24.94 o 
   1  10  10       13.23       22.76     16.94 o 
   2  10  10       61.92       79.71     27.80 o 
   3  10  10       74.03       66.77     21.83 o 
   4  10  10        0.14       -9.00     19.08 o 
   5  10  10        7.95        3.15     13.24 o 
  -5  11  10       75.28       55.61     20.44 o 
  -4  11  10       19.91       17.10     17.99 o 
  -3  11  10        0.60       -1.89     22.12 o 
  -2  11  10       10.04       22.17     18.30 o 
  -1  11  10        1.25       45.32     16.73 o 
   0  11  10       23.42       37.32     18.71 o 
   1  11  10       22.13       11.22     19.08 o 
   2  11  10        5.44      -23.97     28.36 o 
   3  11  10       17.18       40.30     14.49 o 
   4  11  10        0.26      -16.03     22.56 o 
  -4  12  10        2.46        7.94     17.02 o 
  -3  12  10       36.31        0.28     19.01 o 
  -2  12  10       58.13       45.88     19.36 o 
  -1  12  10       20.57       -3.53     16.49 o 
   0  12  10       28.02       50.40     25.06 o 
   1  12  10       77.19       60.70     23.13 o 
   2  12  10       13.30       23.30     19.84 o 
 -10   1  11       38.66       32.29     25.04 o 
  -9   1  11        1.11      -25.19     28.23 o 
  -8   1  11       79.21       65.13     32.83 o 
  -7   1  11      293.43      277.54     67.45 o 
  -6   1  11      492.20      567.28     34.81 o 
  -5   1  11       27.91       20.37      6.80 o 
  -4   1  11     1222.69     1284.50     30.46 o 
  -3   1  11     2274.73     2473.32     60.36 o 
  -2   1  11      172.97      166.52     11.03 o 
  -1   1  11      151.98      107.76     19.19 o 
   0   1  11     1642.27     1674.56     48.54 o 
   1   1  11        5.57       14.57      8.25 o 
   2   1  11      203.81      245.33     24.13 o 
   3   1  11      573.56      567.20     25.65 o 
   4   1  11      988.15      934.76     36.14 o 
   5   1  11      159.45      139.66     25.14 o 
   6   1  11      109.35      121.18     30.33 o 
   7   1  11      176.42      204.12     64.89 o 
   8   1  11       11.96       29.41     19.54 o 
 -10   2  11       89.97       35.20     32.35 o 
  -9   2  11        0.50        5.89     17.49 o 
  -8   2  11        1.86        8.95     12.64 o 
  -7   2  11      525.84      540.43     47.92 o 
  -6   2  11       11.00        1.09     13.95 o 
  -5   2  11       46.82       48.40     11.00 o 
  -4   2  11     1862.70     1971.87     80.74 o 
  -3   2  11     1355.13     1432.58     38.32 o 
  -2   2  11      243.71      241.22     21.12 o 
  -1   2  11        3.84        1.09     11.25 o 
   0   2  11      206.66      220.03     37.56 o 
   1   2  11      262.17      274.87     20.24 o 
   2   2  11       54.61       59.04     11.39 o 
   3   2  11      245.44      252.98      9.67 o 
   4   2  11      757.67      826.23     33.44 o 
   5   2  11      276.80      225.01     45.61 o 
   6   2  11      213.68      177.91     35.49 o 
   7   2  11      293.10      265.20     84.08 o 
   8   2  11       14.82       21.95     21.27 o 
 -10   3  11        9.72       20.54     13.73 o 
  -9   3  11      187.55      178.53     41.42 o 
  -8   3  11      481.23      507.62     46.05 o 
  -7   3  11      145.47      135.10     32.72 o 
  -6   3  11        5.60       16.36     12.10 o 
  -5   3  11       18.42       16.15     18.23 o 
  -4   3  11      147.78      118.89     11.09 o 
  -3   3  11        2.35        1.05      7.15 o 
  -2   3  11     1027.41     1092.02     47.20 o 
  -1   3  11     1211.74     1316.34     52.19 o 
   0   3  11      316.42      305.33     29.78 o 
   1   3  11      283.06      303.24     24.42 o 
   2   3  11     1070.39     1155.01     43.82 o 
   3   3  11       33.42       22.17      6.46 o 
   4   3  11       36.01       36.27      9.34 o 
   5   3  11       11.14       14.53     10.62 o 
   6   3  11       71.53       56.61     14.44 o 
   7   3  11       58.84       30.29     20.84 o 
   8   3  11       58.16       54.59     22.30 o 
 -10   4  11       17.72        9.02     19.36 o 
  -9   4  11        0.87        3.26     19.72 o 
  -8   4  11      239.86      226.77     62.46 o 
  -7   4  11      124.74      102.10     25.95 o 
  -6   4  11        1.25       -8.10     16.00 o 
  -5   4  11     1097.37     1115.57     77.66 o 
  -4   4  11        3.95       24.11     12.56 o 
  -3   4  11        2.04        2.77      6.11 o 
  -2   4  11      776.41      819.59     29.45 o 
  -1   4  11      700.87      821.13     22.62 o 
   0   4  11      359.53      360.81     19.04 o 
   1   4  11      530.93      585.90     24.65 o 
   2   4  11     1798.45     2165.85     87.96 o 
   3   4  11      310.96      291.17     14.68 o 
   4   4  11       16.90       28.47     12.17 o 
   5   4  11      390.03      450.10     55.67 o 
   6   4  11        7.77        7.13     13.72 o 
   7   4  11       22.43       20.29     23.69 o 
   8   4  11      153.94      118.99     47.41 o 
  -9   5  11       54.30       54.59     23.48 o 
  -8   5  11        9.45       -7.13     22.58 o 
  -7   5  11       46.90       51.37     16.15 o 
  -6   5  11       86.16       81.96     24.85 o 
  -5   5  11      319.34      311.94     73.51 o 
  -4   5  11      770.48      808.20     39.19 o 
  -3   5  11      135.88      136.96      9.26 o 
  -2   5  11       66.79       63.63     10.05 o 
  -1   5  11      278.48      317.31     23.74 o 
   0   5  11      158.86      166.08     29.53 o 
   1   5  11      306.17      327.26     26.13 o 
   2   5  11       11.06        7.93     10.06 o 
   3   5  11      151.33      123.41     20.39 o 
   4   5  11       30.44       33.61     11.99 o 
   5   5  11        1.98        7.07     15.16 o 
   6   5  11      115.12       97.67     22.37 o 
   7   5  11       28.77       26.63     14.34 o 
  -9   6  11      223.61      157.28     87.96 o 
  -8   6  11       18.80       29.35     22.10 o 
  -7   6  11        0.27       19.01     15.56 o 
  -6   6  11      271.63      293.17     75.58 o 
  -5   6  11        3.52       25.41     16.62 o 
  -4   6  11      119.72      124.25     29.27 o 
  -3   6  11      324.40      320.32     25.85 o 
  -2   6  11        7.81       15.29      8.35 o 
  -1   6  11     2164.91     2459.82     69.92 o 
   0   6  11      151.23      143.79     26.08 o 
   1   6  11     1012.52     1167.00     56.52 o 
   2   6  11       62.01       42.27     14.88 o 
   3   6  11       16.17       33.37     13.68 o 
   4   6  11      171.24      210.80     40.75 o 
   5   6  11        9.46        5.43     17.44 o 
   6   6  11      192.98      172.84     41.21 o 
   7   6  11       28.98       26.50      9.26 o 
  -8   7  11        0.37      -20.35     21.32 o 
  -7   7  11      148.31      156.59     51.03 o 
  -6   7  11        1.01        4.76     20.62 o 
  -5   7  11        1.57        5.83     19.97 o 
  -4   7  11      112.83      125.45     30.59 o 
  -3   7  11      248.85      285.05     70.19 o 
  -2   7  11      236.28      230.42     40.69 o 
  -1   7  11       25.42       14.82     14.40 o 
   0   7  11      398.82      512.75     40.00 o 
   1   7  11       22.92       25.38     10.66 o 
   2   7  11       50.59       77.21     21.57 o 
   3   7  11      384.69      531.60     63.57 o 
   4   7  11        3.53       26.04     15.28 o 
   5   7  11        5.00        9.53     10.83 o 
   6   7  11        3.51        8.35     12.68 o 
  -8   8  11        1.61       11.71     16.13 o 
  -7   8  11        0.81       21.19     23.67 o 
  -6   8  11        8.97        8.16     14.71 o 
  -5   8  11       93.35      118.70     30.35 o 
  -4   8  11       21.36       44.36     16.81 o 
  -3   8  11       37.07       42.27     20.26 o 
  -2   8  11       27.46       16.55     12.95 o 
  -1   8  11       13.53       17.58     10.16 o 
   0   8  11       26.26        3.40     12.02 o 
   1   8  11        4.57       26.30     10.89 o 
   2   8  11       92.14       90.14     23.30 o 
   3   8  11       64.29       75.22     24.95 o 
   4   8  11        0.20       17.07     15.63 o 
   5   8  11       43.46       28.32     16.01 o 
   6   8  11       12.71       20.30     17.39 o 
  -7   9  11       86.97       69.67     26.55 o 
  -6   9  11       28.56       44.14     21.06 o 
  -5   9  11       41.56       35.76     23.51 o 
  -4   9  11        3.34        9.23     19.97 o 
  -3   9  11       41.23       53.60     19.69 o 
  -2   9  11        2.12       -0.09     24.20 o 
  -1   9  11       39.28       31.23     11.79 o 
   0   9  11      191.39      192.68     43.69 o 
   1   9  11       51.66       45.70     19.36 o 
   2   9  11       71.65       77.20     21.42 o 
   3   9  11      170.15      182.51     37.95 o 
   4   9  11        2.35       19.12     15.09 o 
   5   9  11       25.05       12.08     18.23 o 
  -6  10  11       22.10       24.28     16.75 o 
  -5  10  11        2.31       11.30     17.50 o 
  -4  10  11        0.20       20.15     16.69 o 
  -3  10  11       28.86       37.03     16.06 o 
  -2  10  11        0.38       16.42     20.98 o 
  -1  10  11       74.48       64.62     21.35 o 
   0  10  11        1.63        2.17     14.46 o 
   1  10  11       74.27       59.96     21.14 o 
   2  10  11        3.89        8.42     19.91 o 
   3  10  11        0.07      -12.25     23.67 o 
   4  10  11       39.39       36.38     16.59 o 
  -5  11  11        9.66       17.44     20.47 o 
  -4  11  11      100.79       91.81     29.83 o 
  -3  11  11       22.32        5.21     20.79 o 
  -2  11  11        0.03       -5.40     20.79 o 
  -1  11  11       77.29       78.42     27.66 o 
   0  11  11       33.69       -6.69     25.08 o 
   1  11  11       31.95        9.31     17.21 o 
   2  11  11        5.77        9.38     17.43 o 
   3  11  11        9.44       19.00     16.00 o 
  -3  12  11        1.65        1.65     24.06 o 
  -2  12  11       34.79       44.59     17.81 o 
  -1  12  11        2.80       11.56     12.45 o 
   0  12  11        0.10        0.47     27.84 o 
   1  12  11        5.69       19.21     22.43 o 
 -10   0  12       23.86       24.24     23.12 o 
  -9   0  12      111.76      106.75     41.58 o 
  -8   0  12     1051.63     1162.00     54.08 o 
  -7   0  12      526.25      569.78     48.92 o 
  -6   0  12     1269.77     1382.63     97.30 o 
  -5   0  12      422.37      478.67     20.36 o 
  -4   0  12        8.29       11.56     12.02 o 
  -3   0  12      653.01      724.27     27.55 o 
  -2   0  12       30.31       40.54     14.16 o 
  -1   0  12     1346.71     1357.43     55.30 o 
   0   0  12     2498.39     2850.74    102.29 o 
   1   0  12     1241.39     1243.94     44.38 o 
   2   0  12     1752.98     1818.54     89.55 o 
   3   0  12     1781.45     1895.42     71.99 o 
   4   0  12     1528.41     1546.60     90.02 o 
   5   0  12        2.28       13.35      9.36 o 
   6   0  12        2.15      -19.73     44.89 o 
   7   0  12      129.23       97.82     59.66 o 
   8   0  12       24.76       -8.33     55.93 o 
 -10   1  12       34.14       23.76     21.79 o 
  -9   1  12       65.49       26.01     34.51 o 
  -8   1  12       25.46       10.64     26.41 o 
  -7   1  12      146.34      144.52     44.86 o 
  -6   1  12      802.06      787.31     48.99 o 
  -5   1  12      140.45      125.70     23.50 o 
  -4   1  12      949.38     1034.75     35.16 o 
  -3   1  12      586.00      584.98     16.80 o 
  -2   1  12     1328.30     1353.00     37.42 o 
  -1   1  12       44.13       40.07      9.32 o 
   0   1  12      227.79      198.22     40.26 o 
   1   1  12       16.44       19.26      7.40 o 
   2   1  12       75.44       89.85     18.06 o 
   3   1  12      687.83      723.49     27.77 o 
   4   1  12      233.62      207.36     15.31 o 
   5   1  12       86.10       69.41     16.90 o 
   6   1  12       96.65       69.65     24.33 o 
   7   1  12       90.37       82.42     37.83 o 
   8   1  12       10.37       27.25     30.80 o 
 -10   2  12       16.03        6.70     22.69 o 
  -9   2  12       82.08       75.92     30.31 o 
  -8   2  12       35.13       24.94     16.55 o 
  -7   2  12      111.00       43.86     33.63 o 
  -6   2  12      383.62      230.17    109.43 o 
  -5   2  12       29.66       31.93     12.17 o 
  -4   2  12       82.79       92.24     13.69 o 
  -3   2  12      131.72      132.75      9.28 o 
  -2   2  12      964.66     1054.82     42.16 o 
  -1   2  12        1.70        6.10      9.16 o 
   0   2  12        9.02        3.31      8.30 o 
   1   2  12     1006.23     1032.45     37.42 o 
   2   2  12      134.61      123.69     19.80 o 
   3   2  12       19.67        8.66      8.26 o 
   4   2  12      831.92      861.80     39.19 o 
   5   2  12        1.42      -14.64     14.64 o 
   6   2  12       33.76       29.00     18.40 o 
   7   2  12       18.08       17.17     20.08 o 
   8   2  12       56.48       32.42     23.38 o 
 -10   3  12        2.10       -2.87     34.04 o 
  -9   3  12       25.65       16.85     23.53 o 
  -8   3  12      159.49      134.19     39.38 o 
  -7   3  12      128.87      115.08     27.99 o 
  -6   3  12        0.34        6.43     10.51 o 
  -5   3  12       29.04       41.92     18.04 o 
  -4   3  12       13.60       21.39      6.62 o 
  -3   3  12      147.18      117.35     19.27 o 
  -2   3  12      651.82      691.90     29.96 o 
  -1   3  12      112.77      121.44     22.35 o 
   0   3  12      212.56      270.01     24.35 o 
   1   3  12      172.81      192.00     33.31 o 
   2   3  12      230.91      210.23     35.38 o 
   3   3  12      105.73      110.05     18.94 o 
   4   3  12       94.13       78.04     14.94 o 
   5   3  12       79.85       96.49     20.93 o 
   6   3  12       58.42       61.49     19.76 o 
   7   3  12        0.08       21.09     16.06 o 
  -9   4  12       27.26       22.06     30.91 o 
  -8   4  12      138.78      100.17     30.33 o 
  -7   4  12        6.36        7.66     14.84 o 
  -6   4  12       24.47       16.52     19.34 o 
  -5   4  12        4.55       -3.09     17.89 o 
  -4   4  12      444.89      486.32     59.23 o 
  -3   4  12      996.22      998.21     37.16 o 
  -2   4  12      310.81      355.17     15.80 o 
  -1   4  12     1122.99     1092.03     49.39 o 
   0   4  12        1.20        7.18      9.16 o 
   1   4  12        2.62       -2.12      9.23 o 
   2   4  12        6.40        9.30      9.69 o 
   3   4  12      302.95      335.29     31.72 o 
   4   4  12        0.48        1.07     19.15 o 
   5   4  12      101.32       91.54     29.95 o 
   6   4  12        3.68        7.48     10.22 o 
   7   4  12       28.12       22.19     23.23 o 
  -9   5  12       64.76       61.20     37.69 o 
  -8   5  12       17.77        1.30     23.23 o 
  -7   5  12       38.93       27.03     18.13 o 
  -6   5  12       80.99       60.43     19.61 o 
  -5   5  12      361.03      345.68     88.01 o 
  -4   5  12      888.99     1017.44     53.61 o 
  -3   5  12      192.19      179.68     19.50 o 
  -2   5  12       70.20      110.36     18.90 o 
  -1   5  12      442.95      496.69     26.86 o 
   0   5  12      176.70      150.86     25.68 o 
   1   5  12      450.38      508.88     35.44 o 
   2   5  12      404.20      479.17     43.79 o 
   3   5  12      124.39      140.53     30.04 o 
   4   5  12      107.50       85.85     24.30 o 
   5   5  12      111.99      136.40     41.29 o 
   6   5  12      222.68      192.40     49.16 o 
   7   5  12       34.59       10.47     18.00 o 
  -9   6  12       22.68       20.25     21.66 o 
  -8   6  12        3.60       23.35     30.05 o 
  -7   6  12       18.81       -0.08     20.05 o 
  -6   6  12        1.45       13.48     14.88 o 
  -5   6  12      320.28      419.22     79.18 o 
  -4   6  12       93.04       63.83     21.37 o 
  -3   6  12      136.41      152.19     29.48 o 
  -2   6  12      533.18      578.71     31.28 o 
  -1   6  12      152.14      137.81     30.23 o 
   0   6  12       30.75       43.71     12.68 o 
   1   6  12       91.94       98.45     24.21 o 
   2   6  12       36.63        4.79     11.19 o 
   3   6  12        7.88       14.00     18.14 o 
   4   6  12      103.16      105.29     21.74 o 
   5   6  12       27.70       22.39     13.41 o 
   6   6  12       37.19       34.36     17.46 o 
   7   6  12       24.81       24.74     19.44 o 
  -8   7  12        0.97       21.23     25.77 o 
  -7   7  12       79.93       85.32     33.95 o 
  -6   7  12        1.81       31.07     19.62 o 
  -5   7  12      115.95       96.37     26.18 o 
  -4   7  12      394.21      373.30     88.49 o 
  -3   7  12        3.62        4.26     23.00 o 
  -2   7  12       29.12       39.11     17.04 o 
  -1   7  12      205.91      226.08     39.67 o 
   0   7  12       43.57       47.23     16.41 o 
   1   7  12       82.16      103.69     21.28 o 
   2   7  12        1.90       -2.23     17.57 o 
   3   7  12      122.78      131.55     33.08 o 
   4   7  12        4.26       19.51     14.62 o 
   5   7  12        3.45        3.19     17.15 o 
   6   7  12      133.71       99.01     30.88 o 
  -7   8  12        2.91        3.01     24.92 o 
  -6   8  12       23.94       -4.88     22.72 o 
  -5   8  12        5.98       18.74     19.60 o 
  -4   8  12      138.60      121.32     36.44 o 
  -3   8  12      467.84      642.98     90.82 o 
  -2   8  12      103.17      102.30     28.72 o 
  -1   8  12       25.76       17.83     12.09 o 
   0   8  12      335.85      498.90     58.44 o 
   1   8  12       22.60       11.44     16.11 o 
   2   8  12       11.79       15.55     17.25 o 
   3   8  12       26.21       15.05     18.14 o 
   4   8  12        4.85        4.34     13.03 o 
   5   8  12       35.29       29.21     17.10 o 
  -7   9  12        9.25       27.40     13.83 o 
  -6   9  12        0.12       11.43     19.40 o 
  -5   9  12      216.70      221.08     84.62 o 
  -4   9  12       70.07       68.94     32.43 o 
  -3   9  12        7.33       22.20     18.38 o 
  -2   9  12        5.17       17.47     18.21 o 
  -1   9  12       50.51       20.61     14.14 o 
   0   9  12      177.26      143.92     36.29 o 
   1   9  12       60.10       49.35     17.09 o 
   2   9  12      118.87      137.55     28.85 o 
   3   9  12        3.84        0.21     13.09 o 
   4   9  12       13.92       17.28     17.02 o 
   5   9  12       20.88       10.32     18.90 o 
  -6  10  12      168.02      119.68     48.77 o 
  -5  10  12       15.55       48.10     20.04 o 
  -4  10  12        1.68        9.29     18.60 o 
  -3  10  12        1.47        3.28     16.23 o 
  -2  10  12      123.61       97.32     27.98 o 
  -1  10  12       50.51       33.65     21.62 o 
   0  10  12        5.19       10.91     14.67 o 
   1  10  12      370.81      468.08     40.91 o 
   2  10  12       17.25       17.78     13.52 o 
   3  10  12        0.83       -1.24     17.80 o 
   4  10  12       99.64       86.51     25.93 o 
  -4  11  12        1.00      -16.15     28.48 o 
  -3  11  12       68.14       39.02     21.06 o 
  -2  11  12       18.24       -7.85     27.57 o 
  -1  11  12        6.10       19.14     23.92 o 
   0  11  12       25.14       25.55     18.41 o 
   1  11  12       12.48       -0.27     18.78 o 
   2  11  12        6.70        2.83     22.86 o 
 -10   1  13       24.83        1.97     20.78 o 
  -9   1  13      157.59       93.76     51.41 o 
  -8   1  13      126.47      121.30     54.59 o 
  -7   1  13       66.08       83.83     27.96 o 
  -6   1  13      150.47      130.89     28.89 o 
  -5   1  13      135.96      129.56     25.90 o 
  -4   1  13       67.88       84.97     17.13 o 
  -3   1  13       89.81      104.85     24.09 o 
  -2   1  13     1571.92     1627.74     59.49 o 
  -1   1  13     1400.80     1577.80     62.68 o 
   0   1  13      130.03      120.65     25.40 o 
   1   1  13      742.31      793.46     26.73 o 
   2   1  13      304.26      322.94     16.15 o 
   3   1  13        9.79        4.99      5.70 o 
   4   1  13       13.85       16.98      7.09 o 
   5   1  13      137.80      124.31     34.58 o 
   6   1  13       31.58       59.09     26.82 o 
   7   1  13        0.39        1.25     18.75 o 
  -9   2  13        0.46        1.13     16.67 o 
  -8   2  13       55.33       45.91     25.89 o 
  -7   2  13       37.87       49.42     15.98 o 
  -6   2  13       85.39       58.70     17.27 o 
  -5   2  13      491.12      485.90     41.18 o 
  -4   2  13        8.51       13.31      8.13 o 
  -3   2  13       12.99        5.49      9.82 o 
  -2   2  13      499.40      494.88     15.97 o 
  -1   2  13      329.16      332.33     24.39 o 
   0   2  13      168.17      214.48     32.35 o 
   1   2  13        5.43        3.07      6.34 o 
   2   2  13      250.14      275.52     20.95 o 
   3   2  13      229.76      225.83     15.98 o 
   4   2  13       84.46       55.11     14.25 o 
   5   2  13      127.11       84.02     23.11 o 
   6   2  13      182.14      138.90     42.86 o 
   7   2  13        3.93        5.20     41.45 o 
  -9   3  13       19.64       14.97     15.27 o 
  -8   3  13        3.96      -32.50     32.96 o 
  -7   3  13      528.95      550.75     23.67 o 
  -6   3  13      171.39      129.44     30.96 o 
  -5   3  13       75.86      101.21     20.12 o 
  -4   3  13        1.75        7.31      3.84 o 
  -3   3  13       73.94       75.10     16.16 o 
  -2   3  13      378.39      398.10     23.41 o 
  -1   3  13      775.81      790.86     35.17 o 
   0   3  13      526.19      597.55     29.76 o 
   1   3  13      132.86      120.73     21.78 o 
   2   3  13       29.47       25.34     10.72 o 
   3   3  13      434.19      440.14     26.06 o 
   4   3  13      485.86      486.93     50.13 o 
   5   3  13      123.24      104.85     27.96 o 
   6   3  13        2.85        3.88     21.47 o 
   7   3  13        7.74       -1.92     20.36 o 
  -9   4  13       19.15       -8.13     36.51 o 
  -8   4  13        0.12        9.66     17.21 o 
  -7   4  13        1.37       25.70     10.78 o 
  -6   4  13      314.56      446.14     49.54 o 
  -5   4  13       51.78       41.38     21.58 o 
  -4   4  13        5.18       -3.51     14.06 o 
  -3   4  13     1149.99     1254.92     50.95 o 
  -2   4  13       43.23       38.54     10.15 o 
  -1   4  13      128.31      114.27     27.17 o 
   0   4  13     1068.01     1221.50     48.30 o 
   1   4  13      210.77      292.17     28.51 o 
   2   4  13      161.02      159.58     36.84 o 
   3   4  13       97.68       99.30     21.31 o 
   4   4  13      219.50      235.75     50.87 o 
   5   4  13       32.17       36.25     17.87 o 
   6   4  13        7.33       21.95     13.82 o 
   7   4  13      135.25       94.83     39.70 o 
  -9   5  13       97.04       75.02     45.46 o 
  -8   5  13       32.22       13.76     22.33 o 
  -7   5  13      108.86      114.44     33.94 o 
  -6   5  13       37.11       32.19     19.04 o 
  -5   5  13       12.03       19.22     11.61 o 
  -4   5  13       13.91        3.42     15.00 o 
  -3   5  13       22.98       14.90      7.18 o 
  -2   5  13      195.18      199.60     34.06 o 
  -1   5  13       92.25       71.60     16.35 o 
   0   5  13       75.33       94.02     21.32 o 
   1   5  13      138.19      160.66     31.48 o 
   2   5  13      113.69       74.16     20.08 o 
   3   5  13       13.39       -8.21     17.07 o 
   4   5  13      109.40       87.32     28.55 o 
   5   5  13       22.33       30.17     14.31 o 
   6   5  13        5.71       19.36     14.61 o 
  -8   6  13       57.87       32.06     23.52 o 
  -7   6  13      124.58      127.60     27.04 o 
  -6   6  13      115.76      114.04     25.42 o 
  -5   6  13        5.80       -4.17     11.85 o 
  -4   6  13     1057.08     1278.68     43.08 o 
  -3   6  13        2.07        8.76     17.81 o 
  -2   6  13       21.16        9.28      9.11 o 
  -1   6  13      136.76      160.78     26.03 o 
   0   6  13      181.86      167.38     34.34 o 
   1   6  13      131.61      135.73     29.01 o 
   2   6  13       53.28       35.75     15.57 o 
   3   6  13      304.21      321.57     67.87 o 
   4   6  13       86.06       59.89     18.62 o 
   5   6  13        0.00       27.16     12.52 o 
   6   6  13      123.06       91.84     32.34 o 
  -8   7  13       92.13       51.30     15.30 o 
  -7   7  13       18.88       24.40     17.29 o 
  -6   7  13        6.74       22.64     20.62 o 
  -5   7  13      277.38      293.87     69.74 o 
  -4   7  13       62.12       93.27     28.74 o 
  -3   7  13      263.75      261.16     58.12 o 
  -2   7  13       20.25        9.32      7.88 o 
  -1   7  13       87.15       31.83     21.65 o 
   0   7  13        6.74        7.77     12.84 o 
   1   7  13        3.30        2.74     14.73 o 
   2   7  13      299.45      250.85     56.35 o 
   3   7  13        1.70        7.77     21.06 o 
   4   7  13       41.83       57.65     15.65 o 
   5   7  13       77.24       78.58     27.78 o 
  -7   8  13        0.61        7.79     20.11 o 
  -6   8  13        0.27       27.66     17.82 o 
  -5   8  13        4.75       10.55     19.66 o 
  -4   8  13       17.86       21.37     14.52 o 
  -3   8  13       61.48       50.86     29.11 o 
  -2   8  13       14.21       -3.09     24.95 o 
  -1   8  13        2.25       -5.32     17.98 o 
   0   8  13       55.11       45.54     18.69 o 
   1   8  13        2.14        3.27     15.23 o 
   2   8  13       13.26       16.00     21.96 o 
   3   8  13        0.91        9.19     16.67 o 
   4   8  13        8.68       21.99     18.74 o 
   5   8  13       18.05       27.99     12.88 o 
  -6   9  13        5.53       14.65     20.65 o 
  -5   9  13       13.32       41.73     21.99 o 
  -4   9  13       29.26       53.19     20.27 o 
  -3   9  13        5.92       27.25     17.66 o 
  -2   9  13       82.95       62.06     21.87 o 
  -1   9  13       12.56       20.51     15.62 o 
   0   9  13        3.68       -4.95     15.12 o 
   1   9  13        0.88       26.26     12.54 o 
   2   9  13        3.87       13.22     18.10 o 
   3   9  13       15.81       17.61     10.49 o 
   4   9  13       36.83       35.64     16.25 o 
  -5  10  13       24.81       43.69     21.30 o 
  -4  10  13       61.32       52.35     23.37 o 
  -3  10  13        1.02      -11.40     26.97 o 
  -2  10  13        0.43       -3.98     28.55 o 
  -1  10  13        3.42      -14.39     30.18 o 
   0  10  13        0.72       -1.06     24.04 o 
   1  10  13        2.89        0.87      7.29 o 
   2  10  13       33.62       43.21     16.16 o 
   3  10  13       17.98       23.90     19.90 o 
  -3  11  13       74.82       11.24     22.03 o 
  -2  11  13      128.14      115.36     40.89 o 
  -1  11  13        5.01       31.20     27.19 o 
   0  11  13        6.52        4.97     18.65 o 
   1  11  13      171.46      151.65     52.20 o 
  -9   0  14       26.06       14.85     35.22 o 
  -8   0  14       67.93       24.19     24.08 o 
  -7   0  14       13.79        9.82     33.87 o 
  -6   0  14     1127.27     1311.92     62.72 o 
  -5   0  14      135.81      120.45     36.81 o 
  -4   0  14       13.26        4.88      9.29 o 
  -3   0  14      163.14      180.94     43.21 o 
  -2   0  14      620.68      665.52     37.81 o 
  -1   0  14      776.18      821.50     49.96 o 
   0   0  14       34.41       23.10     18.37 o 
   1   0  14       34.98       41.35     13.65 o 
   2   0  14      302.28      305.16     34.26 o 
   3   0  14       50.00       36.74     13.90 o 
   4   0  14      266.52      229.35     73.33 o 
   5   0  14      786.30      774.17     32.71 o 
   6   0  14       34.37       37.92     42.72 o 
   7   0  14       30.83       37.40     34.41 o 
  -9   1  14       62.67       18.60     19.03 o 
  -8   1  14        3.51        8.83     15.63 o 
  -7   1  14       10.61       -5.98     34.41 o 
  -6   1  14        0.94       -4.75     16.85 o 
  -5   1  14      537.52      563.80     34.23 o 
  -4   1  14       18.55       18.08      9.39 o 
  -3   1  14       75.76       64.33     16.03 o 
  -2   1  14      253.86      220.42     48.48 o 
  -1   1  14     1051.31     1063.42     40.16 o 
   0   1  14      155.93      145.23     23.30 o 
   1   1  14       25.40       26.17      8.82 o 
   2   1  14       63.73       61.47     13.97 o 
   3   1  14       15.13       14.21      8.54 o 
   4   1  14        4.14        6.81      7.78 o 
   5   1  14       86.44       29.58     23.51 o 
   6   1  14      131.32       94.00     36.24 o 
   7   1  14        1.95       18.68     28.69 o 
  -9   2  14        4.77       10.62     27.31 o 
  -8   2  14        7.21       16.57     19.65 o 
  -7   2  14      165.53      140.73     39.81 o 
  -6   2  14       95.53       64.53     19.87 o 
  -5   2  14      155.25      144.94     34.57 o 
  -4   2  14      316.43      346.06     29.71 o 
  -3   2  14      868.76      918.68     40.28 o 
  -2   2  14      191.74      190.24     26.77 o 
  -1   2  14       25.61       22.50     11.91 o 
   0   2  14      171.83      175.75     35.19 o 
   1   2  14      117.68      123.23     21.40 o 
   2   2  14      131.37      123.75     19.77 o 
   3   2  14      730.82      732.04     30.67 o 
   4   2  14        0.36        2.28      8.75 o 
   5   2  14       31.95       13.26     14.21 o 
   6   2  14       12.53       17.80     30.74 o 
   7   2  14       31.18       11.17     31.12 o 
  -9   3  14       38.45       54.34     32.54 o 
  -8   3  14       34.41       16.05     29.58 o 
  -7   3  14      119.82       73.78     29.61 o 
  -6   3  14      142.79      133.50     39.56 o 
  -5   3  14      101.29       78.74     26.13 o 
  -4   3  14        3.66      -12.38     16.01 o 
  -3   3  14     1366.25     1501.71     68.20 o 
  -2   3  14       58.41       65.45     15.62 o 
  -1   3  14      235.39      277.25     41.99 o 
   0   3  14       83.70       74.02     15.48 o 
   1   3  14      395.30      421.52     29.45 o 
   2   3  14        8.12        0.61      9.71 o 
   3   3  14       10.22        8.76      8.53 o 
   4   3  14      119.81      110.15     34.58 o 
   5   3  14      135.86       74.19     27.58 o 
   6   3  14        0.17        9.22     14.71 o 
   7   3  14       71.13       84.87     39.80 o 
  -9   4  14       70.82       38.95     21.25 o 
  -8   4  14      152.68      115.53     38.98 o 
  -7   4  14        3.48        2.84     21.09 o 
  -6   4  14       16.96       16.26     14.67 o 
  -5   4  14       51.04       38.17     16.30 o 
  -4   4  14      157.56      148.92     35.54 o 
  -3   4  14      205.77      199.20     14.72 o 
  -2   4  14       48.52       49.71     14.01 o 
  -1   4  14       49.42       38.05     11.18 o 
   0   4  14      614.57      656.10     43.91 o 
   1   4  14       58.13       66.74     14.28 o 
   2   4  14      139.88      125.98     35.50 o 
   3   4  14       34.46       37.18     18.16 o 
   4   4  14       26.29       12.32     20.01 o 
   5   4  14        0.01       -9.94     16.58 o 
   6   4  14       21.16       18.18     12.37 o 
  -8   5  14        4.62      -15.60     26.42 o 
  -7   5  14       85.06       47.82     24.64 o 
  -6   5  14      134.08      116.46     37.29 o 
  -5   5  14        8.91       15.26     16.61 o 
  -4   5  14       49.97       26.30     17.71 o 
  -3   5  14       14.41        3.85     12.10 o 
  -2   5  14       17.05       23.98     13.80 o 
  -1   5  14       78.33       78.70     16.75 o 
   0   5  14      193.72      181.91     33.57 o 
   1   5  14      150.32      206.24     43.30 o 
   2   5  14        2.76        3.66     11.23 o 
   3   5  14       96.12      106.09     27.06 o 
   4   5  14       61.12       70.34     24.54 o 
   5   5  14        0.69       -6.95     17.47 o 
   6   5  14        9.52        7.51     13.83 o 
  -8   6  14        4.50      -10.54     17.93 o 
  -7   6  14       49.35       53.70     22.55 o 
  -6   6  14       24.91       28.33     13.84 o 
  -5   6  14       11.99       23.79     16.49 o 
  -4   6  14        3.39      -20.64     20.64 o 
  -3   6  14        0.72       28.16     18.84 o 
  -2   6  14        9.87       17.17     10.67 o 
  -1   6  14        5.45       13.90      8.51 o 
   0   6  14      395.46      481.81     54.46 o 
   1   6  14      118.14       96.00     23.75 o 
   2   6  14        1.73       17.21     14.96 o 
   3   6  14       13.68       11.85     13.05 o 
   4   6  14       77.01       54.18     21.01 o 
   5   6  14        6.12       22.74     13.90 o 
  -7   7  14       48.67       40.64     16.81 o 
  -6   7  14        9.33       24.00     23.38 o 
  -5   7  14       91.55       55.21     36.66 o 
  -4   7  14      397.66      460.90     44.30 o 
  -3   7  14       74.53       80.77     28.36 o 
  -2   7  14      116.79      138.59     52.53 o 
  -1   7  14       16.45       -0.57     15.66 o 
   0   7  14        5.01        5.69     16.82 o 
   1   7  14      160.46      164.36     40.21 o 
   2   7  14       40.31       48.61     17.06 o 
   3   7  14      123.97      105.96     27.02 o 
   4   7  14        1.80        8.28     12.23 o 
   5   7  14       47.49       53.54     19.67 o 
  -7   8  14        1.81        5.40     22.62 o 
  -6   8  14        8.90       22.78     20.82 o 
  -5   8  14       89.69       43.16     22.23 o 
  -4   8  14        7.58        6.58     17.33 o 
  -3   8  14       47.05       40.31     19.22 o 
  -2   8  14       17.61       23.32     19.28 o 
  -1   8  14      191.97      192.35     54.64 o 
   0   8  14       31.43       18.09     12.24 o 
   1   8  14       83.00       46.69     20.48 o 
   2   8  14      367.63      362.94     88.55 o 
   3   8  14        3.31       18.00     18.70 o 
   4   8  14        4.91       23.22     14.30 o 
  -6   9  14        4.45       20.80     15.12 o 
  -5   9  14        1.55       -2.62     28.34 o 
  -4   9  14        8.20       27.25     22.19 o 
  -3   9  14      279.85      255.85     65.44 o 
  -2   9  14       84.45       95.41     36.04 o 
  -1   9  14        0.00       21.69     19.80 o 
   0   9  14        7.21        3.23     13.20 o 
   1   9  14       31.37       25.92     13.91 o 
   2   9  14       13.11       26.00     12.39 o 
   3   9  14       13.22        4.10     17.75 o 
  -4  10  14       23.65       35.81     26.98 o 
  -3  10  14       14.54       21.69     20.84 o 
  -2  10  14       31.11       26.06     29.97 o 
  -1  10  14        1.00       41.16     23.50 o 
   0  10  14        6.20        5.19     18.73 o 
   1  10  14        8.27       15.22     14.74 o 
   2  10  14        9.64       30.07     14.46 o 
  -9   1  15       69.70       37.72     31.16 o 
  -8   1  15        1.65        2.96     20.75 o 
  -7   1  15       19.35      -23.92     35.24 o 
  -6   1  15      196.50      222.56     21.54 o 
  -5   1  15      307.27      281.80     65.86 o 
  -4   1  15       77.99       86.28     17.80 o 
  -3   1  15       99.79      108.96     16.43 o 
  -2   1  15        1.74       19.12      9.68 o 
  -1   1  15      240.67      230.42     43.06 o 
   0   1  15        4.51       15.89      7.77 o 
   1   1  15      341.28      415.36     37.21 o 
   2   1  15       11.12       14.85      9.34 o 
   3   1  15       43.01       43.78      9.89 o 
   4   1  15      284.05      214.15     50.53 o 
   5   1  15      109.74       95.25     28.43 o 
   6   1  15        1.59       15.17     41.45 o 
  -9   2  15        0.54      -20.05     30.51 o 
  -8   2  15      184.39      159.39     82.27 o 
  -7   2  15      191.44      159.77     55.33 o 
  -6   2  15        6.00        7.67     14.39 o 
  -5   2  15      363.69      445.50     41.12 o 
  -4   2  15        0.34        2.33      8.81 o 
  -3   2  15       12.16       16.26      9.80 o 
  -2   2  15        2.76       12.39      9.87 o 
  -1   2  15        1.30        6.38      8.58 o 
   0   2  15      991.81     1044.15     48.86 o 
   1   2  15      274.34      273.54     46.84 o 
   2   2  15      196.71      192.05     30.76 o 
   3   2  15        1.35       -2.00     10.16 o 
   4   2  15       97.91       79.91     20.92 o 
   5   2  15      137.42      127.44     47.07 o 
   6   2  15        7.65       11.19     24.12 o 
  -9   3  15        0.85       11.77     22.74 o 
  -8   3  15       14.44       18.58     33.71 o 
  -7   3  15       68.06       56.21     20.84 o 
  -6   3  15       30.83       22.13     11.82 o 
  -5   3  15      323.56      347.34     39.68 o 
  -4   3  15        8.19       10.65     16.55 o 
  -3   3  15      145.71      145.99     29.33 o 
  -2   3  15      122.95      109.67     22.01 o 
  -1   3  15       70.98       83.69     14.96 o 
   0   3  15      116.11      107.59     19.34 o 
   1   3  15       29.82       28.61      8.88 o 
   2   3  15        0.02        5.70      9.52 o 
   3   3  15       74.82       56.32     13.47 o 
   4   3  15        0.89       11.69      9.64 o 
   5   3  15       95.45       63.60     29.60 o 
   6   3  15       38.07       40.32     35.78 o 
  -8   4  15        0.67      -18.87     28.78 o 
  -7   4  15        5.72       21.92     13.36 o 
  -6   4  15        8.69       -8.07     21.47 o 
  -5   4  15       35.03       18.20     17.40 o 
  -4   4  15      510.05      561.91     59.82 o 
  -3   4  15      137.36      118.31     25.58 o 
  -2   4  15        2.57        4.86     13.19 o 
  -1   4  15      569.05      731.84     59.86 o 
   0   4  15      173.28      168.85     28.78 o 
   1   4  15       44.72       50.67     17.91 o 
   2   4  15      191.92      207.03     44.06 o 
   3   4  15       43.42       20.50     13.19 o 
   4   4  15       21.02        3.73     18.49 o 
   5   4  15       30.82       11.06     10.04 o 
   6   4  15       61.06       38.84     32.00 o 
  -8   5  15      117.79       57.19     49.72 o 
  -7   5  15      135.91      108.68     34.65 o 
  -6   5  15       49.62       24.53     22.21 o 
  -5   5  15        4.87       16.98     13.89 o 
  -4   5  15      110.87       96.40     24.19 o 
  -3   5  15       18.50       15.66     16.16 o 
  -2   5  15       98.09       78.63     18.37 o 
  -1   5  15       49.27       43.47     12.89 o 
   0   5  15       36.64       31.08     13.53 o 
   1   5  15       56.00       48.71     13.94 o 
   2   5  15       72.46       69.81     20.22 o 
   3   5  15      143.58      111.97     25.27 o 
   4   5  15       39.70       10.40     13.73 o 
   5   5  15        1.42       13.55     11.10 o 
  -7   6  15       19.18       12.33     14.01 o 
  -6   6  15       73.54       56.95     17.51 o 
  -5   6  15        9.63       21.10     15.03 o 
  -4   6  15        0.50       19.34     13.69 o 
  -3   6  15       59.67       61.93     28.61 o 
  -2   6  15      831.69      990.45     89.91 o 
  -1   6  15       47.29       35.86     15.50 o 
   0   6  15        1.11        2.46      8.91 o 
   1   6  15       65.70       60.10     18.14 o 
   2   6  15        1.08        4.28      8.69 o 
   3   6  15       12.18       23.26     15.69 o 
   4   6  15       27.28       26.35     14.44 o 
   5   6  15       45.20       50.99     19.87 o 
  -7   7  15       21.78        5.62     13.36 o 
  -6   7  15       83.37       68.98     32.40 o 
  -5   7  15        9.72        7.35     21.05 o 
  -4   7  15       15.56       -3.36     21.68 o 
  -3   7  15       78.63       96.05     31.21 o 
  -2   7  15       55.77       48.10     20.99 o 
  -1   7  15       61.06       72.63     22.38 o 
   0   7  15        9.00       16.36     13.51 o 
   1   7  15        6.78        7.86     11.65 o 
   2   7  15       44.03       43.88     21.92 o 
   3   7  15       21.24       16.56     18.71 o 
   4   7  15       31.09       33.75     16.23 o 
  -6   8  15       41.77       49.03     21.39 o 
  -5   8  15       55.70       65.33     23.85 o 
  -4   8  15       18.80       38.66     22.22 o 
  -3   8  15       10.80       31.66     15.59 o 
  -2   8  15       57.64       38.35     24.07 o 
  -1   8  15       22.79       17.90     19.54 o 
   0   8  15        7.81        8.03     21.58 o 
   1   8  15        4.34       15.28     15.20 o 
   2   8  15       73.40       59.20     22.46 o 
   3   8  15        1.13       -2.12     18.42 o 
  -5   9  15        2.12       11.52     13.86 o 
  -4   9  15        0.19        1.88     29.57 o 
  -3   9  15       52.24       40.68     24.69 o 
  -2   9  15       34.36       25.67     28.25 o 
  -1   9  15       46.59       53.36     24.32 o 
   0   9  15        2.01       13.75     18.46 o 
   1   9  15       40.37       30.15     18.40 o 
   2   9  15       55.57       39.16     19.43 o 
  -3  10  15       91.19       64.64     24.98 o 
  -2  10  15       94.10      106.31     44.31 o 
  -1  10  15        0.20      -31.81     37.25 o 
   0  10  15       14.07       11.06     18.19 o 
  -8   0  16        0.68       -0.17     44.49 o 
  -7   0  16       13.78       -0.89     46.79 o 
  -6   0  16       99.70      113.82     55.37 o 
  -5   0  16       81.96       58.63     20.50 o 
  -4   0  16      171.40      152.46     44.41 o 
  -3   0  16       15.51        7.31     12.98 o 
  -2   0  16     1269.36     1407.48     71.28 o 
  -1   0  16       28.67       31.91     19.22 o 
   0   0  16        1.13       19.20     11.83 o 
   1   0  16      203.84      228.08     47.74 o 
   2   0  16        2.06       11.59     12.44 o 
   3   0  16       33.99       45.10     13.97 o 
   4   0  16      400.33      294.26    122.44 o 
   5   0  16        3.34       22.12     38.80 o 
   6   0  16       53.02       19.62     42.98 o 
  -8   1  16       77.07       44.63     33.73 o 
  -7   1  16        1.14       11.71     19.51 o 
  -6   1  16       28.80       31.02     25.07 o 
  -5   1  16       29.16       17.91     15.15 o 
  -4   1  16       23.74       27.77      8.19 o 
  -3   1  16      151.02      169.74     34.47 o 
  -2   1  16        5.83       13.28      9.47 o 
  -1   1  16        0.21       -1.04     11.02 o 
   0   1  16      823.53      904.28     35.23 o 
   1   1  16      287.53      244.33     40.38 o 
   2   1  16       44.08       28.74      9.94 o 
   3   1  16        0.97        8.11      7.71 o 
   4   1  16        8.72       10.13     14.76 o 
   5   1  16       14.65       27.66     28.09 o 
   6   1  16        0.38      -33.51     33.51 o 
  -8   2  16       10.13       -9.05     25.53 o 
  -7   2  16      130.02       84.80     53.92 o 
  -6   2  16        5.77       11.33     14.15 o 
  -5   2  16      276.81      300.71     28.60 o 
  -4   2  16       35.67       27.05     16.20 o 
  -3   2  16      127.48      103.69     22.38 o 
  -2   2  16       31.94       32.80     11.34 o 
  -1   2  16        4.93       -8.76     10.99 o 
   0   2  16       73.35       83.16     18.20 o 
   1   2  16      124.17      113.26     24.14 o 
   2   2  16      116.27      109.80     20.53 o 
   3   2  16       76.05       72.34     15.74 o 
   4   2  16       12.17        4.95     13.67 o 
   5   2  16       35.76       34.65     16.81 o 
   6   2  16       40.67       36.28     29.56 o 
  -8   3  16       65.81       75.10     38.06 o 
  -7   3  16        0.77        5.16     21.75 o 
  -6   3  16        6.26      -22.08     22.08 o 
  -5   3  16        5.14        9.55     12.81 o 
  -4   3  16       32.58       48.90     21.07 o 
  -3   3  16       29.01       12.10      9.96 o 
  -2   3  16       33.65       42.54     11.93 o 
  -1   3  16      519.11      620.22     23.38 o 
   0   3  16       27.93       29.48     11.93 o 
   1   3  16        4.66       26.15     22.62 o 
   2   3  16       82.89       95.74     17.86 o 
   3   3  16        4.14       -0.10     17.65 o 
   4   3  16        6.77       15.71     17.13 o 
   5   3  16        0.54       16.96     19.03 o 
  -8   4  16       21.48       23.75     31.18 o 
  -7   4  16       73.19       61.52     25.05 o 
  -6   4  16       26.43       32.73     17.11 o 
  -5   4  16        6.26        1.65     16.97 o 
  -4   4  16       99.52       90.09     30.61 o 
  -3   4  16      320.90      297.47     59.41 o 
  -2   4  16       35.30       20.60      9.87 o 
  -1   4  16       10.85       -5.05     13.40 o 
   0   4  16       51.81       53.56     14.86 o 
   1   4  16        0.54       12.92     17.30 o 
   2   4  16       31.11       31.57     11.49 o 
   3   4  16       42.73       32.25     12.54 o 
   4   4  16       53.48       35.58     20.39 o 
   5   4  16       31.60       18.57     18.11 o 
  -7   5  16      114.04       91.28     44.24 o 
  -6   5  16      109.44       78.25     35.59 o 
  -5   5  16       56.62       62.14     19.73 o 
  -4   5  16      443.84      483.46     24.24 o 
  -3   5  16        9.52       -4.31     15.49 o 
  -2   5  16        9.15       29.31     17.18 o 
  -1   5  16       12.24       27.52     10.10 o 
   0   5  16        1.50       15.26     12.86 o 
   1   5  16       26.08       33.85      9.85 o 
   2   5  16       76.14       78.73     24.84 o 
   3   5  16      115.46       88.07     28.60 o 
   4   5  16       10.08       10.76     16.15 o 
   5   5  16       14.31        2.81     16.55 o 
  -7   6  16        0.82       23.59     13.52 o 
  -6   6  16       14.03       -2.74     20.38 o 
  -5   6  16       45.82       43.48     16.66 o 
  -4   6  16       33.21       28.83     16.92 o 
  -3   6  16        0.12       20.92     13.25 o 
  -2   6  16       75.71       57.64     21.07 o 
  -1   6  16       19.71       17.48      9.88 o 
   0   6  16        0.09       10.30      9.76 o 
   1   6  16        9.47        9.12     15.15 o 
   2   6  16       91.06       87.71     25.40 o 
   3   6  16       37.60       37.23     20.01 o 
   4   6  16        3.74       26.26     15.47 o 
  -6   7  16        3.18        7.96     21.65 o 
  -5   7  16       14.87       11.91     23.63 o 
  -4   7  16        0.35       -2.74     15.42 o 
  -3   7  16       50.80       27.00     18.78 o 
  -2   7  16       97.15       77.81     27.42 o 
  -1   7  16       26.30       26.96     17.08 o 
   0   7  16       17.63        3.95     18.79 o 
   1   7  16       14.48       30.10     16.98 o 
   2   7  16       10.13       10.18     15.13 o 
   3   7  16       11.68       14.73     12.67 o 
  -5   8  16        0.47       21.88     22.20 o 
  -4   8  16       15.79       -2.33     20.35 o 
  -3   8  16       90.95       89.55     40.31 o 
  -2   8  16        0.77       21.31     22.83 o 
  -1   8  16       16.88       34.71     16.28 o 
   0   8  16       10.32        0.89     23.91 o 
   1   8  16       92.75       66.20     26.01 o 
   2   8  16        3.60        0.08     22.21 o 
  -4   9  16        0.00       25.09     17.79 o 
  -3   9  16       25.43        5.36     21.94 o 
  -2   9  16      151.02      100.80     39.41 o 
  -1   9  16      116.06      123.38     46.62 o 
   0   9  16        8.54       26.35     24.13 o 
   1   9  16        0.58       -3.45     20.70 o 
  -8   1  17        0.32        5.65     27.73 o 
  -7   1  17       11.30      -11.20     34.81 o 
  -6   1  17       14.69       15.05     19.18 o 
  -5   1  17       23.16       19.06     16.33 o 
  -4   1  17      175.65      161.97     34.20 o 
  -3   1  17        0.06       -0.24     13.45 o 
  -2   1  17      347.84      383.65     26.19 o 
  -1   1  17       27.30       19.60     12.86 o 
   0   1  17       18.00       11.68     10.83 o 
   1   1  17        6.79       12.20      7.65 o 
   2   1  17       94.24       69.18     14.88 o 
   3   1  17       45.29       48.29     14.31 o 
   4   1  17        0.21       -3.06     19.61 o 
   5   1  17       20.58       43.62     27.00 o 
  -8   2  17       21.90        4.71     14.12 o 
  -7   2  17       11.70       34.07     23.26 o 
  -6   2  17       12.24       -2.27     25.19 o 
  -5   2  17       90.66       80.22     23.48 o 
  -4   2  17       11.71        5.08     14.33 o 
  -3   2  17      195.70      186.70     40.38 o 
  -2   2  17        0.29       -9.07     11.25 o 
  -1   2  17       27.76       34.65     13.06 o 
   0   2  17      125.87      108.12     22.29 o 
   1   2  17      192.90      138.61     31.83 o 
   2   2  17        0.18        2.09     11.30 o 
   3   2  17        6.31       10.62     17.85 o 
   4   2  17       17.54       15.37     18.58 o 
   5   2  17       16.53       -7.27     33.67 o 
  -8   3  17      187.38      104.36     48.33 o 
  -7   3  17       43.76       41.64     32.23 o 
  -6   3  17        0.79       -2.16     13.74 o 
  -5   3  17      104.39       77.12     26.69 o 
  -4   3  17      183.39      143.42     39.56 o 
  -3   3  17       60.98       54.83     23.40 o 
  -2   3  17        0.30       -6.61     10.31 o 
  -1   3  17       35.32       40.98     18.05 o 
   0   3  17        3.97       13.16     10.95 o 
   1   3  17        1.52       -3.28     13.59 o 
   2   3  17       65.20       69.10     17.50 o 
   3   3  17       42.48       36.71     11.80 o 
   4   3  17        0.35      -11.73     19.07 o 
   5   3  17       56.37       55.71     28.11 o 
  -7   4  17        0.69        1.78     26.60 o 
  -6   4  17       14.45       24.59     21.75 o 
  -5   4  17       20.55        8.06     17.47 o 
  -4   4  17       72.97       77.63     23.41 o 
  -3   4  17        2.30       10.71     15.94 o 
  -2   4  17      198.33      198.86     38.39 o 
  -1   4  17       85.46       80.82     17.07 o 
   0   4  17        9.70       -2.37     14.54 o 
   1   4  17      248.40      286.60     30.67 o 
   2   4  17       44.92       25.78     14.99 o 
   3   4  17       16.03       16.29     12.10 o 
   4   4  17        4.45       10.52     14.85 o 
  -7   5  17        0.01      -12.38     21.08 o 
  -6   5  17      185.90      184.24     59.56 o 
  -5   5  17       39.94       45.87     18.39 o 
  -4   5  17       44.70       44.80     19.23 o 
  -3   5  17       76.19       64.30     23.59 o 
  -2   5  17       90.43       83.36     26.58 o 
  -1   5  17        1.51       17.60     11.24 o 
   0   5  17        4.79       10.49     13.35 o 
   1   5  17       41.17       26.63     12.84 o 
   2   5  17       10.88       10.97     17.35 o 
   3   5  17       39.70       38.49     15.60 o 
   4   5  17       54.81       24.59     17.01 o 
  -6   6  17        5.31       10.89     17.14 o 
  -5   6  17       18.23       20.05     12.80 o 
  -4   6  17       17.59       11.23     20.57 o 
  -3   6  17        7.18       21.04     12.02 o 
  -2   6  17       12.83       10.10     13.02 o 
  -1   6  17      181.50      134.02     39.01 o 
   0   6  17      276.69      309.34     37.66 o 
   1   6  17        5.63      -12.04     15.87 o 
   2   6  17       24.39        4.41     16.14 o 
   3   6  17      148.58      114.87     29.46 o 
  -5   7  17        2.38        3.19     21.39 o 
  -4   7  17        7.43        3.50     18.15 o 
  -3   7  17        0.01       12.86     15.19 o 
  -2   7  17       31.38       33.90     15.25 o 
  -1   7  17       23.35       36.69     18.49 o 
   0   7  17        0.78       -6.21     23.05 o 
   1   7  17       47.99       40.31     19.16 o 
   2   7  17       13.65       18.97     14.82 o 
  -4   8  17        0.19        5.34     23.91 o 
  -3   8  17       12.82       41.42     22.06 o 
  -2   8  17        2.41       11.20     35.21 o 
  -1   8  17        4.26       12.70     14.08 o 
   0   8  17        0.24        6.57     22.24 o 
   1   8  17        0.88       21.07     12.78 o 
  -7   0  18      214.15      192.66     98.77 o 
  -6   0  18       26.73       15.14     32.40 o 
  -5   0  18       10.12       -4.14     53.74 o 
  -4   0  18      271.47      346.27     58.86 o 
  -3   0  18       43.38        8.37     21.52 o 
  -2   0  18       73.84       62.52     29.32 o 
  -1   0  18       20.99       18.79     12.44 o 
   0   0  18       12.59       13.20     18.23 o 
   1   0  18       88.15       48.75     18.24 o 
   2   0  18       70.10       41.32     21.34 o 
   3   0  18      106.72       89.38     45.99 o 
   4   0  18       34.20       18.38     32.00 o 
  -7   1  18        0.02       -2.67     26.81 o 
  -6   1  18       20.50       -0.82     23.83 o 
  -5   1  18       14.46       10.45     27.66 o 
  -4   1  18       27.49       18.37     15.60 o 
  -3   1  18       42.36       48.58     14.71 o 
  -2   1  18      166.76      137.31     35.44 o 
  -1   1  18        0.19       -8.20     14.04 o 
   0   1  18      150.29      110.36     26.51 o 
   1   1  18       40.03       34.30      9.93 o 
   2   1  18      152.31      118.30     25.63 o 
   3   1  18        0.23       17.02     11.31 o 
   4   1  18        1.86        9.41     28.92 o 
  -7   2  18        2.96       26.49     22.60 o 
  -6   2  18       85.92       58.40     33.14 o 
  -5   2  18       32.27       24.24     18.80 o 
  -4   2  18        2.06      -10.46     17.53 o 
  -3   2  18      183.01      164.29     45.52 o 
  -2   2  18       44.52       28.24     12.49 o 
  -1   2  18       87.08       83.15     18.52 o 
   0   2  18       15.42       18.38     10.77 o 
   1   2  18       27.39       20.09     10.06 o 
   2   2  18       21.48       18.14     14.59 o 
   3   2  18       19.77       11.73     14.81 o 
   4   2  18       46.06       55.89     19.31 o 
  -7   3  18       15.40       27.25     22.44 o 
  -6   3  18       41.95       22.50     20.76 o 
  -5   3  18       12.48       24.00     20.00 o 
  -4   3  18       45.41       39.93     22.40 o 
  -3   3  18      120.85       90.50     33.74 o 
  -2   3  18       15.97       13.60     11.37 o 
  -1   3  18       21.52       19.33     11.80 o 
   0   3  18        6.54       12.83     10.54 o 
   1   3  18       80.39       69.32     16.93 o 
   2   3  18        1.11       14.75      9.37 o 
   3   3  18        1.52        8.74     18.23 o 
   4   3  18       45.06       46.79     21.30 o 
  -6   4  18       51.05       33.80     17.97 o 
  -5   4  18       19.14       13.27     16.95 o 
  -4   4  18        0.11       11.46     13.76 o 
  -3   4  18        5.90       13.10     18.19 o 
  -2   4  18        4.94       24.57     15.51 o 
  -1   4  18      150.47      118.31     28.48 o 
   0   4  18        0.35       13.74     14.01 o 
   1   4  18       68.04       50.09     17.98 o 
   2   4  18        1.14       -3.90     20.54 o 
   3   4  18       12.11       11.02     19.74 o 
  -6   5  18        2.11       11.92     16.65 o 
  -5   5  18        8.16       24.93     17.11 o 
  -4   5  18       28.52       20.10     12.83 o 
  -3   5  18        3.72       18.36     11.14 o 
  -2   5  18       11.40       22.65     12.12 o 
  -1   5  18        2.40        6.19     16.10 o 
   0   5  18       47.59       27.43     15.82 o 
   1   5  18       11.91       17.13     14.88 o 
   2   5  18        0.63        6.32     14.51 o 
   3   5  18        0.72        8.30     17.37 o 
  -5   6  18        0.17       20.19     12.56 o 
  -4   6  18        0.95        9.49     17.29 o 
  -3   6  18       96.79       67.63     23.63 o 
  -2   6  18       10.64        1.27     20.59 o 
  -1   6  18        3.60        7.83     23.66 o 
   0   6  18        0.60       16.71     12.54 o 
   1   6  18        2.06       17.97     14.44 o 
   2   6  18       13.20       15.48     15.74 o 
  -4   7  18       16.42       25.61     15.95 o 
  -3   7  18       15.80        8.41     15.07 o 
  -2   7  18        0.19        9.22     15.91 o 
  -1   7  18      156.98       84.00     30.77 o 
   0   7  18       61.75       67.88     25.19 o 
   1   7  18        1.88        7.99     14.86 o 
  -2   8  18       23.28       48.15     21.59 o 
  -1   8  18      172.74      131.72     55.48 o 
  -7   1  19      111.52       73.30     45.16 o 
  -6   1  19       16.99      -36.03     36.03 o 
  -5   1  19        0.12      -30.54     34.28 o 
  -4   1  19       19.58       22.01     11.95 o 
  -3   1  19        0.40        3.51     12.60 o 
  -2   1  19       32.34       32.45     14.02 o 
  -1   1  19        6.71       18.21      9.35 o 
   0   1  19       63.77       60.16     18.62 o 
   1   1  19       52.12       33.90     15.00 o 
   2   1  19        2.52        5.24      8.97 o 
   3   1  19       36.89       60.52     26.72 o 
  -6   2  19        0.01       20.16     17.74 o 
  -5   2  19        7.80      -27.31     36.44 o 
  -4   2  19        4.58       -9.37     21.42 o 
  -3   2  19       19.86       11.18     22.19 o 
  -2   2  19       83.99       51.47     17.74 o 
  -1   2  19      192.09      177.12     43.16 o 
   0   2  19        0.04       15.47     15.24 o 
   1   2  19        0.10        2.84     11.06 o 
   2   2  19       17.76       15.35     11.46 o 
   3   2  19        2.66       -2.07     13.57 o 
  -6   3  19       97.18       86.11     71.43 o 
  -5   3  19        0.48        5.10     10.03 o 
  -4   3  19        3.68        2.29     13.78 o 
  -3   3  19      196.34      182.66     63.56 o 
  -2   3  19       32.55        7.14     15.34 o 
  -1   3  19        3.20       11.88     11.16 o 
   0   3  19       19.44       18.12     12.02 o 
   1   3  19        0.66        8.34      9.44 o 
   2   3  19       10.70       21.26     16.85 o 
   3   3  19        0.06        5.88     12.55 o 
  -6   4  19       30.14      -39.69     39.69 o 
  -5   4  19        3.41        2.56      7.50 o 
  -4   4  19       23.67       28.04     15.13 o 
  -3   4  19        4.37       14.36     12.02 o 
  -2   4  19        1.66        8.87     15.25 o 
  -1   4  19        0.31       -1.02     12.52 o 
   0   4  19       61.94       44.55     19.29 o 
   1   4  19      125.60       99.16     40.97 o 
   2   4  19        6.80       14.73     15.01 o 
  -5   5  19       54.63       42.87     20.22 o 
  -4   5  19       36.26       25.52     15.33 o 
  -3   5  19       59.80       37.05     22.68 o 
  -2   5  19       40.90       35.45     16.38 o 
  -1   5  19       37.72       12.12     18.44 o 
   0   5  19       39.95       28.25     15.92 o 
   1   5  19        0.43        1.45     12.27 o 
   2   5  19        8.30       17.96     16.66 o 
  -4   6  19       15.42       10.94     14.34 o 
  -3   6  19       31.72       19.76     15.03 o 
  -2   6  19       31.90       22.70     16.18 o 
  -1   6  19       13.32       17.27     11.63 o 
   0   6  19       11.68       25.69     19.59 o 
   1   6  19       18.75       24.93     11.92 o 
  -6   0  20       19.74       -1.41     50.15 o 
  -5   0  20      174.15      102.61     68.15 o 
  -4   0  20        2.02       22.46     38.86 o 
  -3   0  20        2.55        7.19     24.52 o 
  -2   0  20      433.50      538.60    161.38 o 
  -1   0  20        6.96        8.10     25.63 o 
   0   0  20        2.65       13.77     14.10 o 
   1   0  20        4.73       15.63     15.37 o 
   2   0  20        0.15      -21.85     26.49 o 
  -6   1  20       51.28       29.18     22.88 o 
  -5   1  20        7.88      -35.37     35.37 o 
  -4   1  20        0.22      -24.44     34.60 o 
  -3   1  20       15.89       14.28     21.19 o 
  -2   1  20        0.58        9.06     11.73 o 
  -1   1  20       81.79       72.96     19.89 o 
   0   1  20        4.81        6.12      9.81 o 
   1   1  20       29.07       19.92     12.13 o 
   2   1  20        4.68      -15.96     15.96 o 
  -5   2  20       20.31       46.28     39.33 o 
  -4   2  20       35.78       32.15     15.59 o 
  -3   2  20       27.27       38.80     25.06 o 
  -2   2  20        7.71       -3.16     20.90 o 
  -1   2  20       10.12       19.52     12.62 o 
   0   2  20       17.17       15.72     10.35 o 
   1   2  20       10.58       -3.78     12.14 o 
   2   2  20       10.39        7.00     15.00 o 
  -5   3  20        2.57       13.29     25.49 o 
  -4   3  20        9.89       19.40     15.13 o 
  -3   3  20        1.22        6.89     12.62 o 
  -2   3  20        0.19        8.09     14.14 o 
  -1   3  20        7.58        4.57     13.17 o 
   0   3  20        1.96        2.86     11.87 o 
   1   3  20       47.32       22.01     15.34 o 
   2   3  20       19.85       -4.60     16.36 o 
  -4   4  20       38.03       37.29     16.30 o 
  -3   4  20        3.97       13.22     12.79 o 
  -2   4  20        2.87       16.96     15.47 o 
  -1   4  20        0.51       18.66     15.33 o 
   0   4  20       35.14       23.27     13.00 o 
   1   4  20        3.69        6.45     12.43 o 
  -3   5  20        1.57       16.85     13.42 o 
  -2   5  20        0.20        0.95     17.88 o 
  -1   5  20        4.00       19.50     12.84 o 
   0   5  20      132.08      110.57     51.47 o 
  -4   1  21        0.53        1.43     28.35 o 
  -3   1  21        0.28        5.01     16.27 o 
  -2   1  21       58.41       46.60     18.22 o 
  -1   1  21       13.87       11.61     12.13 o 
   0   1  21        2.46       16.90     10.30 o 
   1   1  21        0.19        5.16      9.82 o 
  -4   2  21        8.15        4.01     11.61 o 
  -3   2  21        7.88       19.70     12.49 o 
  -2   2  21        2.02       13.97     16.56 o 
  -1   2  21        0.56       -3.68     14.80 o 
   0   2  21       34.33       19.61     12.10 o 
  -3   3  21        3.44        7.73     14.92 o 
  -2   3  21       23.22       -6.42     20.85 o 
  -1   3  21       62.93       47.28     18.77 o 
   0   3  21        6.40       17.07     18.38 o 
                                                 
